# Supplementary material for: miRNA profiling of chicken follicles during follicular development
Source: Sci Rep. 2024 Jan 26;14:2212. doi: 10.1038/s41598-024-52716-x (PMC10817932; doi:10.1038/s41598-024-52716-x)
Supplement: Supplementary file 1 — Supplementary Information. [file 41598_2024_52716_MOESM1_ESM.zip]

Archive with 8 entries (7 files):
- Supplementary file/Table S1-Data summary of miRNA-R1.xlsx
- Supplementary file/Table S2 Normalized TPM of DEMs-added.xlsx
- Supplementary file/Table S3-TPM of DDM-added.xlsx
- Supplementary file/Table S4-Network list of DDMs-DDGs.xlsx
- Supplementary file/Table S5-Functional enrichment.xlsx
- Supplementary file/Table S6-Functional enrichment of top 10 miRNAs.xlsx
- Supplementary file/Table S7-miRNAs-mRNAs-pathway list.xlsx
- Supplementary file/
