# Supplementary material for: miRNA profiling of chicken follicles during follicular development
Source: Sci Rep. 2024 Jan 26;14:2212. doi: 10.1038/s41598-024-52716-x (PMC10817932; doi:10.1038/s41598-024-52716-x)
Supplement: Supplementary file 1 — Supplementary Information. [file 41598_2024_52716_MOESM1_ESM.zip › Supplementary file/Table S1-Data summary of miRNA-R1.xlsx]

## Sheet: new
Table S1 Statistics of the miRNA-sequencing data
Sample_ID	Clean reads(M)	Clean base(Gb)	Clean_Q30(%)	Clean_Q20(%)	Clean_GC(%)
SWF-1	15.65	0.7825	97.24	99.23	51.9
SWF-2	12.08	0.604	96.89	99.07	53.36
SWF-3	11.34	0.567	96.84	99.06	52.35
LWF-1	17.73	0.8865	97.29	99.22	53.59
LWF-2	12.2	0.61	96.94	99.12	50.91
LWF-3	12.54	0.627	96.72	98.99	47.4
SYF-1	16.51	0.8255	97.21	99.21	47.27
SYF-2	12.87	0.6435	96.97	99.13	51.16
SYF-3	13.64	0.682	97.06	99.1	54.2
LYF-1	12.07	0.6035	96.045	98.775	48.64
LYF-2	12.87	0.6435	96.81	99.03	47.86
LYF-3	13.41	0.6705	96.72	99	47.95
F5-1	16.41	0.8205	97.16	99.22	45.46
F5-2	13.55	0.6775	96.83	99.09	44.5
F5-3	10.8	0.54	96.64	98.96	48.87
F4-1	15.18	0.759	97.15	99.2	46.1
F4-2	8.5	0.425	95.965	98.78	48.245
F4-3	12.47	0.6235	96.9	99.08	47
F3-1	14.62	0.731	96.95	99.14	44.66
F3-2	13.04	0.652	96.9	99.06	47.1
F3-3	18.74	0.937	99.12	99.72	45.51
F2-1	15.79	0.7895	97.28	99.26	46.47
F2-2	13.77	0.6885	96.61	98.99	43.77
F2-3	17.02	0.851	99.06	99.7	45.56
F1-1	16.98	0.849	97.04	99.15	45.56
F1-2	15.6	0.78	96.9	99.14	43.36
F1-3	12.55	0.6275	96.87	99.05	44.82
POF-1	15.3	0.765	97.32	99.26	56.04
POF-2	9.06	0.453	95.76	98.675	49.125
POF-3	10.98	0.549	97.315	99.25	47.56
Total	413.27	20.6635
Average	13.7757	0.688783
