# Supplementary material for: miRNA profiling of chicken follicles during follicular development
Source: Sci Rep. 2024 Jan 26;14:2212. doi: 10.1038/s41598-024-52716-x (PMC10817932; doi:10.1038/s41598-024-52716-x)
Supplement: Supplementary file 1 — Supplementary Information. [file 41598_2024_52716_MOESM1_ESM.zip › Supplementary file/Table S2 Normalized TPM of DEMs-added.xlsx]

## Sheet: Sheet1
Table S2 The normalized TPM of differentially expressed miRNAs											53 core DEMs
DEMs	SWF	LWF	SYF	LYF	F5	F4	F3	F2	F1	POF
gga-let-7a-2-3p	0.785074	0.317779	0.613347	0.53381	0.745894	0.285632	0.119491	0.0658333	0.210698	2.37575
gga-let-7a-5p	10.9709	10.6545	10.2974	11.0963	10.6209	11.2133	10.5354	10.7144	10.5793	11.6395
gga-let-7b	8.99452	8.6976	8.53069	9.03108	8.75165	9.28237	8.57195	8.71415	8.42153	9.56822
gga-let-7c-3p	1.09792	0.851881	0.990245	0.680846	1.84266	1.05739	0.552821	0.594364	0.256277	0.697293
gga-let-7c-5p	9.02737	8.27855	7.98365	8.5741	8.36245	8.88088	8.11607	7.85857	7.47617	9.20495
gga-let-7f-5p	13.7027	13.3282	12.8129	13.2178	12.9534	13.7815	13.2617	13.284	13.1335	14.0741
gga-let-7j-5p	10.9678	10.656	10.2927	11.0841	10.6175	11.216	10.527	10.7008	10.5743	11.648
gga-let-7k-5p	10.5368	10.4978	10.1408	10.5603	10.508	10.8782	10.4975	10.5401	10.318	11.0325
gga-let-7l-5p	9.74273	9.38556	9.12585	9.57826	9.86782	10.7398	10.2545	10.4338	10.5399	10.4088	Core DEMs
gga-miR-100-5p	10.8473	10.3919	10.6596	10.425	9.83423	9.51743	8.84904	8.91145	8.34553	11.5065
gga-miR-101-1-5p	0	0.0834257	0	0.685268	0.102507	0	0.0267313	0	0.177371	0
gga-miR-101-3p	10.8121	11.0096	10.9491	10.7164	10.7807	10.3586	10.7837	11.1908	11.6225	10.9457
gga-miR-103-3p	10.7962	11.2244	11.058	10.5636	11.1911	10.849	11.2369	11.5247	11.5772	11.085
gga-miR-106-3p	2.57145	2.20168	2.52775	1.99819	1.82446	1.47817	1.11687	1.0284	0.531118	0.768406
gga-miR-106-5p	4.06262	4.47467	4.64993	3.56252	3.89664	2.69026	2.44155	2.46294	2.54185	2.19952
gga-miR-107-3p	4.76413	5.28666	4.98699	4.78834	5.475	5.0494	5.4309	5.7853	5.85597	5.65495	Core DEMs
gga-miR-10a-5p	9.63044	8.00526	7.40537	5.0849	2.94461	4.8754	4.78495	3.82941	4.55785	10.6885	Core DEMs
gga-miR-10b-5p	5.17596	3.88349	3.04294	1.40419	0.96801	1.16338	2.08363	1.23379	1.1357	5.64667	Core DEMs
gga-miR-10c-3p	2.1001	1.56745	1.23475	0.401005	0.186957	0	0	0.130344	0.46664	3.4861	Core DEMs
gga-miR-10c-5p	5.73128	4.63986	3.94452	2.07358	0.684498	1.71098	1.25964	0.888005	1.50375	6.7473
gga-miR-12211-5p	6.82056	7.21381	7.37982	7.22425	7.40822	7.08027	6.18055	6.23938	6.10335	5.94381
gga-miR-12223-5p	0.26104	0.271241	0.0645741	0.616729	1.53739	1.25187	1.09434	1.06643	0.664307	1.70776
gga-miR-122-5p	5.99838	3.95286	3.78324	4.19011	3.4106	4.01789	4.01378	3.90057	3.06285	5.15478
gga-miR-126-3p	11.5373	11.293	11.1768	10.4717	10.397	9.96193	9.48318	9.44767	8.7889	9.90141
gga-miR-126-5p	8.39456	8.70087	8.47152	8.05241	7.55385	7.18516	6.85499	6.76617	6.51956	7.42249	Core DEMs
gga-miR-128-3p	13.8698	13.5438	13.462	13.1028	12.6523	12.6817	11.7828	11.8849	11.1679	11.4007
gga-miR-129-1-3p	0.199557	0.880257	0.549006	0.59114	0.164416	0.152142	0.199595	0.308688	0.116797	2.31164	Core DEMs
gga-miR-129-5p	5.28404	4.31166	4.58479	4.18339	4.11291	4.08412	3.09885	3.24946	3.09651	7.54239
gga-miR-1329-3p	0	0	0.164371	0.310296	0.0619089	0.152142	0.267031	0.219721	0.768804	0.508432	Core DEMs
gga-miR-132a-3p	1.79827	0.814377	0.738024	0.528434	0.0725254	0.304527	0.131307	0.268602	0.122509	4.85648	Core DEMs
gga-miR-132a-5p	5.67845	4.23429	4.12121	3.37519	1.92024	1.6085	1.78508	2.46263	2.23452	9.6761
gga-miR-132b-3p	0.110056	0.0834257	0	0	0	0.0838288	0.067436	0	0	1.24576
gga-miR-132b-5p	0.695776	0.157451	0.0645741	0	0.0725254	0	0	0	0	1.04393
gga-miR-132c-5p	0.0788342	0.0834257	0	0	0.0725254	0	0	0	0.0619356	0.833277
gga-miR-133a-3p	1.47076	2.15924	1.87595	0.922642	0.559733	0.464803	0.174004	0.587741	0.30358	2.92106
gga-miR-135a-5p	2.06796	1.0941	1.31523	0.559254	0.375518	0.93602	0.650121	0.698908	0.524657	2.94359
gga-miR-138-5p	1.51018	1.21908	0.574249	1.96472	0.51024	0.929965	1.00185	0.498565	0.122509	0.238204	Core DEMs
gga-miR-1388a-3p	2.58493	0.758628	0.938967	0.425642	0.716088	1.0241	0.686125	1.31832	0.913022	2.49864	Core DEMs
gga-miR-1388a-5p	4.89771	2.86384	2.59842	2.06758	2.47692	2.28989	2.60075	2.88286	2.62217	5.32362
gga-miR-1388b-5p	2.92772	1.98269	1.36394	1.30999	1.69075	1.30021	0.965026	1.22585	0.786396	2.29987
gga-miR-140-3p	4.15616	4.61906	4.75559	4.25525	4.52001	3.86818	4.20448	4.33251	4.34264	3.51305	Core DEMs
gga-miR-1416-3p	0.0788342	0	0	0.424408	0.645773	0.919836	1.10809	2.00358	2.28357	1.82377	Core DEMs
gga-miR-1416-5p	4.13662	3.74438	3.81569	4.85429	6.45643	7.28584	7.58965	8.40507	8.3585	7.38159	Core DEMs
gga-miR-142-3p	2.68663	1.20044	1.06715	0.240256	0	0.207987	0.326492	0.415168	0	3.3999	Core DEMs
gga-miR-142-5p	2.78489	1.28398	1.08178	0.645364	0	0.252276	0.507585	0.782346	0.1763	3.74908	Core DEMs
gga-miR-143-3p	12.997	11.7962	11.3206	10.1951	9.12751	9.75704	9.41718	9.33903	10.0892	13.8808
gga-miR-143-5p	1.71717	0.953167	0.843425	0.082008	0	0.217319	0.231273	0.135408	0.289603	2.1158
gga-miR-1453	0.316958	0.247808	0	0.158248	0.355649	0.589204	0.526891	0.75485	1.18306	0.8	Core DEMs
gga-miR-145-3p	3.04498	2.15648	1.54989	0.496532	0.469388	0.535763	0.485093	0.223082	0.19327	4.24213
gga-miR-1454	2.92069	3.27645	2.04051	2.83939	2.55898	2.39871	2.58481	2.33091	1.37059	1.90634	Core DEMs
gga-miR-145-5p	6.7933	5.99034	5.4064	3.8526	3.24896	2.5837	2.85008	2.78608	3.04309	8.26853
gga-miR-1456-5p	3.40937	2.24708	2.50079	2.16054	2.08114	2.6182	1.95812	1.28434	0.874299	1.48399
gga-miR-146a-3p	1.20287	0.754399	0.56939	0.456306	0.504359	0.374398	0.166457	0.355341	0.46363	2.09261
gga-miR-146a-5p	4.64858	3.88752	3.63356	3.79723	3.39438	3.41305	3.56678	3.49006	3.46041	5.46198	Core DEMs
gga-miR-146b-5p	4.41651	2.45076	2.04566	1.04231	0.165971	0.904373	0.96343	0.493662	0.474681	5.11726
gga-miR-147	1.39283	0.220297	0.202769	0.167612	0.341003	0.514163	0.860425	0.819068	0.226609	1.69251
gga-miR-148a-3p	18.1792	18.8315	18.948	19.1426	19.3459	19.2646	19.2817	19.3227	19.3734	18.718
gga-miR-148a-5p	4.32034	4.67712	4.66411	5.09624	5.76005	5.25028	5.23715	5.3198	4.7746	4.17292
gga-miR-1551-5p	0.886364	1.38082	0.833771	0.976932	1.3371	1.68157	1.12794	1.5561	2.63223	2.6356
gga-miR-1552-3p	1.663	1.06223	1.48652	1.45376	2.88633	3.15128	3.2564	3.73377	3.48143	2.83339	Core DEMs
gga-miR-1552-5p	3.75319	3.35861	3.22273	3.67025	4.65689	5.48694	4.94148	5.20741	5.01786	5.58229
gga-miR-1559-5p	5.48656	5.15087	4.82299	4.20421	4.42614	4.09947	4.60863	4.9543	5.603	6.72929
gga-miR-1560-3p	1.82684	1.79437	1.24442	1.09861	1.80701	2.31463	2.26294	2.56782	2.43592	2.81851
gga-miR-1590	0.490274	0.456778	0	0.0856044	0.460403	0.434697	0.760009	0.561291	0.914346	0.468094
gga-miR-15a	2.00416	2.72091	2.6608	2.28713	2.44002	2.05944	2.46037	2.82957	3.07457	2.67418
gga-miR-15c-5p	4.5712	4.49886	4.24593	3.91572	3.36897	3.45842	2.83528	2.60847	2.41282	2.72001
gga-miR-1626-3p	0.114493	0.0974822	0	0.0848871	0.134434	0.181302	0.626449	0.960861	1.47169	0.368118	Core DEMs
gga-miR-1662	2.43495	0.608861	0.773048	1.18865	1.30258	1.28531	1.16113	1.54765	1.83407	6.33797
gga-miR-1663-3p	0.389478	0.254934	0.880691	0.383662	0.357896	1.3797	1.71115	1.58613	1.24467	0.270228
gga-miR-1677-3p	2.19472	1.90401	2.02512	1.98683	2.10618	1.53199	1.33718	0.782025	0.201415	2.59164
gga-miR-1684b-3p	0.886072	0.419373	0.0997971	0	0.303706	0.404051	0.147273	0.969614	0.19327	1.46243
gga-miR-16c-5p	8.1541	8.54272	8.40352	7.68931	7.89281	7.14253	6.99118	7.09106	6.43326	6.75031
gga-miR-1729-5p	3.19815	2.62953	2.52673	2.47431	1.93569	1.45477	2.00046	2.42454	2.24843	3.33112
gga-miR-1731-5p	0	0	0.182401	0	0.355649	0.407467	0.651132	0.983729	0.898901	0.714173
gga-miR-1744-3p	2.37021	2.17189	2.19377	2.39712	3.08374	3.23647	2.45349	2.03913	1.81967	1.89886
gga-miR-1747-5p	0.653149	0.524781	0.701009	0.622351	1.20873	0.90288	1.65885	1.37232	1.40247	1.3597
gga-miR-1754-5p	0.630487	0.168567	0.218403	0.575173	1.33807	0.982779	0.711302	0.909377	1.18955	0.528136
gga-miR-17-5p	8.51323	9.02219	8.83089	7.80433	8.10453	7.36958	7.25422	7.49067	7.37843	7.52819
gga-miR-1782	0.598882	0	0.517169	0	0.615973	1.22076	0.754031	0.530131	0.372724	0.484706
gga-miR-1788-3p	0.26104	0.725957	0.645913	0.373393	0	0	0.179219	0	0	0
gga-miR-1800	0.114493	0.239637	0.309231	0.812894	1.42139	0.890825	1.0751	1.66833	1.57246	1.07411
gga-miR-1805-3p	0.468313	0.430366	0.218403	0.267394	0.0725254	0	0.0520546	0.0658333	0	1.00546
gga-miR-181a-3p	6.00829	6.32156	6.14829	5.81536	6.11818	6.10279	6.7037	7.14734	7.16115	5.91308	Core DEMs
gga-miR-182-5p	3.57096	3.59536	3.2289	3.08337	3.52898	4.22787	5.12163	5.04167	5.13607	5.05103	Core DEMs
gga-miR-183	2.87896	2.31032	2.27813	2.13546	2.65702	3.48915	4.38005	4.1151	3.99249	3.97295
gga-miR-184-3p	5.07933	3.24784	3.45142	3.39381	2.82269	3.05311	2.48896	2.31308	2.29427	4.93592	Core DEMs
gga-miR-187-3p	1.3608	2.04138	2.69802	3.71415	3.65433	3.54412	3.25715	2.81868	1.64453	1.06858
gga-miR-18a-5p	2.2725	2.77204	2.41186	2.13323	2.53485	2.06468	2.16363	2.70633	3.31116	2.89536
gga-miR-18b-3p	3.39424	3.54031	3.29811	2.50714	3.21009	2.56461	1.99594	2.0109	1.89298	1.65881
gga-miR-18b-5p	2.18572	2.30068	2.31759	1.70827	1.32627	1.66706	0.801817	1.26505	0.855902	0.889645
gga-miR-191-5p	7.22153	6.275	6.28897	5.91301	5.9199	5.91163	5.6389	5.99561	5.56713	8.25846
gga-miR-193a-5p	4.75645	4.3416	4.2555	4.63646	4.63843	5.16944	4.9578	5.17301	4.86706	5.00198
gga-miR-193b-3p	1.52126	0.56827	0.744959	0.309062	0.68167	0.389289	1.73578	1.46688	2.29665	2.84604
gga-miR-196-5p	2.8645	2.52025	2.50736	1.88881	2.41415	2.12837	1.05338	0.796392	0.739913	1.14473
gga-miR-199-3p	1.11669	0.628475	0.51265	0.267394	0.0619089	0	0.119491	0.130344	0	0.993372	Core DEMs
gga-miR-199-5p	7.71035	7.09258	6.76062	4.25502	4.48882	3.89462	3.44702	3.28427	3.81036	8.82823
gga-miR-19a-3p	4.9885	5.34007	5.18861	4.02721	4.4853	3.58743	4.16275	4.11592	4.17219	4.27441
gga-miR-19b-3p	6.78019	7.34439	7.19472	6.3134	6.59423	5.75022	5.50654	5.77762	5.98048	6.22319
gga-miR-1a-3p	4.47297	3.87561	3.34168	3.44615	2.67204	2.5895	2.60213	3.01145	1.72661	4.36181	Core DEMs
gga-miR-1b-3p	1.98868	0.373352	0.272183	0.309062	0	0.124158	0.257875	0.529404	0.531395	2.48096	Core DEMs
gga-miR-200a-3p	4.17129	1.62162	1.49038	1.02175	0.456769	0.967117	1.37937	0.632458	0.346047	3.85939
gga-miR-200a-5p	1.93736	0.338359	0.442176	0.0848871	0	0.128118	0.3076	0.0297772	0.256277	1.35451	Core DEMs
gga-miR-200b-3p	5.43309	3.2107	2.75888	1.32958	0.615973	1.33094	2.24105	1.91004	1.57904	6.33791	Core DEMs
gga-miR-202-3p	8.32818	7.48819	6.93255	7.96849	6.74645	7.01333	6.6342	6.35733	6.13893	5.84002
gga-miR-202-5p	14.3178	14.7211	14.5952	14.6217	14.0651	13.7897	12.9914	13.0687	13.0098	12.8946	Core DEMs
gga-miR-203a	7.40465	8.01208	7.86503	7.41239	5.94513	4.42855	2.90516	3.02545	1.61565	1.24829
gga-miR-204	7.05483	6.67973	6.25902	5.6839	5.68574	6.39466	6.58006	6.81431	5.92795	5.56757
gga-miR-20a-5p	9.11402	9.674	9.51112	8.69871	8.95305	8.18982	8.00652	8.2922	8.04904	8.53426
gga-miR-20b-3p	1.98405	1.39095	1.6466	1.63829	1.17821	0.37284	0.788543	1.05423	0.533131	0.234416	Core DEMs
gga-miR-20b-5p	7.805	8.34377	8.1083	7.16672	7.4179	6.39709	5.99899	6.02299	5.52934	5.6644
gga-miR-210a-3p	3.12331	3.38521	4.0986	3.43699	3.604	3.18535	2.43952	2.60946	2.45518	5.02291
gga-miR-210a-5p	2.4092	2.65259	2.8958	3.02535	3.07894	2.67042	2.68809	2.9781	2.04583	4.31545
gga-miR-211	7.07815	6.69113	6.34874	5.68693	5.74804	6.23957	6.53939	6.78748	6.04192	5.40876	Core DEMs
gga-miR-212-5p	2.01754	0.988724	0.720467	0.324627	0.0619089	0.306579	0.146688	0.0695748	0.0605739	4.32933
gga-miR-2129	0.110056	0	0	0	0	0.152142	0.178273	0.66164	0.363753	0.238204
gga-miR-2131-3p	2.14656	2.16744	2.51536	2.27008	2.47737	3.05441	2.75676	3.43441	3.219	2.92529	Core DEMs
gga-miR-21-3p	0.756056	0.266049	1.09909	1.17284	1.16532	1.57002	1.74835	2.50912	2.68487	2.6484	Core DEMs
gga-miR-214	2.51506	1.66036	1.06182	0.473133	0.164416	0.730956	0.0267313	0	0.0605739	3.31781	Core DEMs
gga-miR-214b-5p	2.02661	0.533495	0.182401	0.240256	0.303706	0.252276	0.17342	0.123651	0	2.50907
gga-miR-215-5p	3.57326	3.31126	3.1633	3.46755	2.93588	3.21968	3.76256	4.06845	3.51056	3.05533	Core DEMs
gga-miR-21-5p	10.5692	10.1177	10.1563	10.1799	10.7767	10.936	11.6941	12.4491	12.834	13.1717
gga-miR-216b	0.303384	1.12403	1.11704	1.34879	1.06428	0.469596	0.395179	0.0578176	0.421647	0.396784
gga-miR-217-5p	0.392884	1.2399	1.8166	1.47739	1.18968	0.577256	0.760009	0.127392	0.373272	0.380205	Core DEMs
gga-miR-2184a-5p	3.98418	1.94255	1.68782	1.48411	0.871242	1.79528	1.48599	1.88103	1.55489	5.14928	Core DEMs
gga-miR-218-5p	11.5231	11.6975	11.5643	10.747	10.4658	9.25169	8.83433	8.82856	8.58841	8.9602
gga-miR-2188-3p	1.21944	0.157451	0.0645741	0	0	0	0.354027	0.291626	0	1.74374	Core DEMs
gga-miR-2188-5p	4.35896	1.75217	1.71534	1.02782	0.291782	0.842245	1.57646	0.980676	0.869228	5.74533
gga-miR-221-3p	8.16657	8.17473	7.99026	7.61268	7.50735	7.12784	6.09594	5.81588	5.55665	7.80655
gga-miR-221-5p	6.42038	6.66484	6.25245	5.82485	5.92123	5.62659	5.16048	5.15828	5.37255	6.67837
gga-miR-222b-5p	0.72446	0.168567	0.102972	0.267394	0.219256	0.068313	0.0520546	0	0.166036	1.8288
gga-miR-223	0.646469	0.537791	0.259775	0	0.352928	0.557507	1.14409	1.03578	1.90367	2.23492
gga-miR-24-3p	7.28863	6.42467	6.27162	6.22553	6.72772	7.0495	6.736	6.82561	6.67555	8.88442
gga-miR-26a-3p	0.774436	1.18936	1.29282	1.81532	1.55369	1.86165	1.97901	2.53534	2.58279	3.09062
gga-miR-26a-5p	5.12535	4.71348	4.65684	4.55533	4.37203	4.16958	4.74583	5.42865	5.39243	5.76885
gga-miR-27b-3p	8.69073	8.32636	8.16638	8.03645	7.95219	7.64714	7.93393	8.4388	7.99486	9.40949
gga-miR-29b-1-5p	0	0.58902	0.624803	0	0.116749	0.192471	0.119491	0.160121	0.0605739	1.35615
gga-miR-29b-3p	3.04181	2.99538	2.66655	1.95805	1.45984	1.00223	1.80735	1.70192	2.51112	3.51974
gga-miR-301b-3p	1.13413	0.884433	0.927725	0.518605	0.955678	1.25662	1.30382	1.484	2.02569	1.91812
gga-miR-30a-5p	6.76637	6.84791	6.90093	6.44537	6.97521	6.44826	7.42687	7.76707	8.29969	7.75147
gga-miR-30b-5p	5.23886	5.60287	5.51942	5.18312	5.68921	4.84773	5.2224	5.79378	5.99247	5.99651
gga-miR-30c-2-3p	0.830445	1.08016	1.58751	1.16179	1.25969	1.02239	1.62827	1.73878	2.12671	1.29945
gga-miR-31-3p	4.99106	5.59806	5.70768	5.63338	6.47055	6.3898	6.45512	6.86232	7.06905	5.96314	Core DEMs
gga-miR-31-5p	12.9311	13.5501	13.7127	13.8572	14.0221	13.9312	13.4352	13.5195	12.616	11.7329
gga-miR-33-2-5p	1.42367	1.1964	0.943815	1.1663	0.565188	1.19601	1.82276	2.15881	1.89277	1.33312
gga-miR-338-3p	1.2036	1.35044	1.22864	1.7087	1.32838	1.40761	1.11119	2.31871	2.37661	2.61021
gga-miR-338-5p	3.11889	2.61073	2.79477	3.22372	2.96104	3.27042	3.36181	4.28375	3.99916	4.15794
gga-miR-34c-5p	1.80386	0.320461	0.886493	0.166895	0.387005	0.155191	1.46771	0.452581	0.375705	1.87751
gga-miR-3523	1.71837	1.61688	1.7765	2.26436	3.07363	2.90908	2.70003	3.38179	3.1938	4.34423
gga-miR-3536	0.481887	0.944358	0.285373	0.221345	0.236941	0.644707	0.525469	0.362024	1.24346	0.265055	Core DEMs
gga-miR-363-3p	11.7972	11.945	11.609	10.8122	10.6914	9.84117	9.24525	9.22209	8.46414	8.7632
gga-miR-363-5p	4.59434	4.52564	4.09137	3.76577	4.35895	5.09728	4.56631	4.69988	4.04013	4.16774
gga-miR-375	2.42599	0.430366	0.522504	0.512838	0.197442	0.520643	1.04766	0.530131	0.65632	1.82335	Core DEMs
gga-miR-425-5p	5.33257	3.65489	3.79776	2.95273	2.93428	2.61622	2.91336	3.37569	3.15929	5.36847	Core DEMs
gga-miR-429-3p	3.03722	1.21814	1.71583	0.697058	0	0	0.605102	0.390056	0.263468	3.24963	Core DEMs
gga-miR-449a	5.43641	5.04425	4.76336	4.24291	3.60883	3.33847	3.50262	1.81621	1.42886	0.572596	Core DEMs
gga-miR-449b-5p	4.72186	4.39547	4.16848	3.80445	2.97614	2.50687	2.64064	1.77659	1.40929	0.462877
gga-miR-449c-3p	3.24935	2.7924	2.06719	1.48087	1.69476	1.41716	1.19546	0.670659	0.749014	0.616059
gga-miR-449c-5p	2.13161	2.12999	1.92368	1.27569	0.722667	0.80752	0.76228	0.527141	0	0
gga-miR-449d-3p	1.60231	1.18154	0.741195	0.45828	0.757378	0.192471	0.473033	0.378263	0.0619356	0	Core DEMs
gga-miR-449d-5p	7.9605	7.7843	7.33128	7.05107	6.26851	6.09073	5.40949	4.68447	4.13224	4.4273	Core DEMs
gga-miR-451	8.28057	5.10205	5.34383	3.73079	2.33031	4.25444	4.27074	3.80993	3.7408	8.95998
gga-miR-458a-3p	2.89431	3.32657	3.52358	3.04354	2.67549	2.33177	2.60162	2.28346	1.39301	3.12576	Core DEMs
gga-miR-460a-5p	2.97363	2.12908	1.99819	0.727289	0.102507	0.124158	0.491128	0	0.146671	3.49292
gga-miR-499-5p	3.21985	2.82265	3.19101	3.14426	3.24249	3.56587	3.89156	3.78858	3.28568	3.59561
gga-miR-6542-3p	0.730744	0	0.102972	0.63431	1.01318	1.38384	1.92467	1.99561	1.71117	2.40756
gga-miR-6615-5p	0.476401	0.301544	0.96965	0.68428	0.459711	0	0.258471	0.752635	0.371346	1.2595	Core DEMs
gga-miR-6648-3p	4.67996	4.75977	4.87131	4.58447	4.76787	4.08445	3.8751	4.01195	3.69058	2.0232
gga-miR-6670-5p	0.146547	0.220297	0	0.849306	1.22831	0.919751	0.606435	0.510045	0.477328	0.998031	Core DEMs
gga-miR-6678-3p	3.39598	1.94872	0.955539	2.01325	0.341003	0.0838288	0.520425	0.0297772	0	0	Core DEMs
gga-miR-7	6.61902	6.43423	6.0558	5.58457	4.78399	4.23092	3.56672	4.00762	3.26331	4.37927
gga-miR-7455-3p	2.55754	2.95275	2.69105	3.20883	3.75462	3.96278	3.21795	3.06882	2.59312	2.16399
gga-miR-7460-3p	1.20876	1.57151	1.27495	1.12176	2.50071	3.09306	3.17239	3.07809	2.96422	2.87811	Core DEMs
gga-miR-7472-5p	0.397567	0.0834257	0	0.324911	0.36165	1.22451	2.40155	3.07544	3.42687	2.98377
gga-miR-92-3p	5.42141	4.80856	5.04395	5.02309	4.66053	4.2117	3.86226	3.82605	3.04774	2.97399
gga-miR-9-4-3p	0.609806	0.157451	0.121495	0	0.0619089	0	0.198743	0.616313	0.114364	1.84398	Core DEMs
gga-miR-9-5p	6.31001	5.26909	5.2781	5.55548	5.62493	5.62278	6.53163	7.44597	8.41373	11.0992
