# Supplementary material for: miRNA profiling of chicken follicles during follicular development
Source: Sci Rep. 2024 Jan 26;14:2212. doi: 10.1038/s41598-024-52716-x (PMC10817932; doi:10.1038/s41598-024-52716-x)
Supplement: Supplementary file 1 — Supplementary Information. [file 41598_2024_52716_MOESM1_ESM.zip › Supplementary file/Table S3-TPM of DDM-added.xlsx]

## Sheet: Sheet1
Table S3 The normalized TPM of developmentally dynamic miRNAs
DDMs	SWF	LWF	SYF	LYF	F5	F4	F3	F2	F1	POF
gga-let-7j-3p	5.88661	5.84834	5.63361	5.28656	5.5582	5.12394	4.87829	4.77537	4.74122	5.3584	Cluster 1
gga-miR-106-3p	2.57145	2.20168	2.52775	1.99819	1.82446	1.47817	1.11687	1.0284	0.531118	0.768406	Cluster 1
gga-miR-106-5p	4.06262	4.47467	4.64993	3.56252	3.89664	2.69026	2.44155	2.46294	2.54185	2.19952	Cluster 1
gga-miR-125b-5p	10.5324	10.4167	10.4402	10.1151	9.8353	9.46386	9.26631	9.65019	9.38577	9.75229	Cluster 1
gga-miR-126-3p	11.5373	11.293	11.1768	10.4717	10.397	9.96193	9.48318	9.44767	8.7889	9.90141	Cluster 1
gga-miR-126-5p	8.39456	8.70087	8.47152	8.05241	7.55385	7.18516	6.85499	6.76617	6.51956	7.42249	Cluster 1
gga-miR-128-3p	13.8698	13.5438	13.462	13.1028	12.6523	12.6817	11.7828	11.8849	11.1679	11.4007	Cluster 1
gga-miR-1306-3p	5.45265	5.07597	4.78577	4.86517	4.77971	4.74936	4.01957	4.26787	4.25805	4.78637	Cluster 1
gga-miR-15c-5p	4.5712	4.49886	4.24593	3.91572	3.36897	3.45842	2.83528	2.60847	2.41282	2.72001	Cluster 1
gga-miR-16c-5p	8.1541	8.54272	8.40352	7.68931	7.89281	7.14253	6.99118	7.09106	6.43326	6.75031	Cluster 1
gga-miR-18b-3p	3.39424	3.54031	3.29811	2.50714	3.21009	2.56461	1.99594	2.0109	1.89298	1.65881	Cluster 1
gga-miR-18b-5p	2.18572	2.30068	2.31759	1.70827	1.32627	1.66706	0.801817	1.26505	0.855902	0.889645	Cluster 1
gga-miR-202-5p	14.3178	14.7211	14.5952	14.6217	14.0651	13.7897	12.9914	13.0687	13.0098	12.8946	Cluster 1
gga-miR-203a	7.40465	8.01208	7.86503	7.41239	5.94513	4.42855	2.90516	3.02545	1.61565	1.24829	Cluster 1
gga-miR-20b-5p	7.805	8.34377	8.1083	7.16672	7.4179	6.39709	5.99899	6.02299	5.52934	5.6644	Cluster 1
gga-miR-218-5p	11.5231	11.6975	11.5643	10.747	10.4658	9.25169	8.83433	8.82856	8.58841	8.9602	Cluster 1
gga-miR-221-3p	8.16657	8.17473	7.99026	7.61268	7.50735	7.12784	6.09594	5.81588	5.55665	7.80655	Cluster 1
gga-miR-2954	7.01507	6.49069	6.42854	5.77627	5.9374	5.8199	5.4846	5.80221	5.73325	5.60971	Cluster 1
gga-miR-363-3p	11.7972	11.945	11.609	10.8122	10.6914	9.84117	9.24525	9.22209	8.46414	8.7632	Cluster 1
gga-miR-449a	5.43641	5.04425	4.76336	4.24291	3.60883	3.33847	3.50262	1.81621	1.42886	0.572596	Cluster 1
gga-miR-449b-5p	4.72186	4.39547	4.16848	3.80445	2.97614	2.50687	2.64064	1.77659	1.40929	0.462877	Cluster 1
gga-miR-449c-3p	3.24935	2.7924	2.06719	1.48087	1.69476	1.41716	1.19546	0.670659	0.749014	0.616059	Cluster 1
gga-miR-449c-5p	2.13161	2.12999	1.92368	1.27569	0.722667	0.80752	0.76228	0.527141	0	0	Cluster 1
gga-miR-449d-3p	1.60231	1.18154	0.741195	0.45828	0.757378	0.192471	0.473033	0.378263	0.0619356	0	Cluster 1
gga-miR-449d-5p	7.9605	7.7843	7.33128	7.05107	6.26851	6.09073	5.40949	4.68447	4.13224	4.4273	Cluster 1
gga-miR-6604-5p	2.14222	2.01084	1.94106	1.85592	1.43719	1.16965	1.10671	0.752702	1.14719	0.96183	Cluster 1
gga-miR-6648-3p	4.67996	4.75977	4.87131	4.58447	4.76787	4.08445	3.8751	4.01195	3.69058	2.0232	Cluster 1
gga-miR-6678-3p	3.39598	1.94872	0.955539	2.01325	0.341003	0.0838288	0.520425	0.0297772	0	0	Cluster 1
gga-miR-6700-3p	0.798434	0.667674	0.503775	0.0856044	0.164416	0	0	0	0	0	Cluster 1
gga-miR-6700-5p	0.430441	0.303722	0.167546	0	0	0	0	0	0	0	Cluster 1
gga-miR-7	6.61902	6.43423	6.0558	5.58457	4.78399	4.23092	3.56672	4.00762	3.26331	4.37927	Cluster 1
gga-miR-92-3p	5.42141	4.80856	5.04395	5.02309	4.66053	4.2117	3.86226	3.82605	3.04774	2.97399	Cluster 1
gga-miR-132a-3p	1.79827	0.814377	0.738024	0.528434	0.0725254	0.304527	0.131307	0.268602	0.122509	4.85648	Cluster 2
gga-miR-132a-5p	5.67845	4.23429	4.12121	3.37519	1.92024	1.6085	1.78508	2.46263	2.23452	9.6761	Cluster 2
gga-miR-132b-3p	0.110056	0.0834257	0	0	0	0.0838288	0.067436	0	0	1.24576	Cluster 2
gga-miR-1559-5p	5.48656	5.15087	4.82299	4.20421	4.42614	4.09947	4.60863	4.9543	5.603	6.72929	Cluster 2
gga-miR-1662	2.43495	0.608861	0.773048	1.18865	1.30258	1.28531	1.16113	1.54765	1.83407	6.33797	Cluster 2
gga-miR-193b-3p	1.52126	0.56827	0.744959	0.309062	0.68167	0.389289	1.73578	1.46688	2.29665	2.84604	Cluster 2
gga-miR-223	0.646469	0.537791	0.259775	0	0.352928	0.557507	1.14409	1.03578	1.90367	2.23492	Cluster 2
gga-miR-23b-3p	6.01793	5.48455	5.29628	5.12609	5.14666	5.00231	5.26324	5.74467	5.80196	6.90402	Cluster 2
gga-miR-24-3p	7.28863	6.42467	6.27162	6.22553	6.72772	7.0495	6.736	6.82561	6.67555	8.88442	Cluster 2
gga-miR-29b-3p	3.04181	2.99538	2.66655	1.95805	1.45984	1.00223	1.80735	1.70192	2.51112	3.51974	Cluster 2
gga-miR-1416-3p	0.0788342	0	0	0.424408	0.645773	0.919836	1.10809	2.00358	2.28357	1.82377	Cluster 3
gga-miR-1416-5p	4.13662	3.74438	3.81569	4.85429	6.45643	7.28584	7.58965	8.40507	8.3585	7.38159	Cluster 3
gga-miR-1560-3p	1.82684	1.79437	1.24442	1.09861	1.80701	2.31463	2.26294	2.56782	2.43592	2.81851	Cluster 3
gga-miR-21-3p	0.756056	0.266049	1.09909	1.17284	1.16532	1.57002	1.74835	2.50912	2.68487	2.6484	Cluster 3
gga-miR-21-5p	10.5692	10.1177	10.1563	10.1799	10.7767	10.936	11.6941	12.4491	12.834	13.1717	Cluster 3
gga-miR-26a-3p	0.774436	1.18936	1.29282	1.81532	1.55369	1.86165	1.97901	2.53534	2.58279	3.09062	Cluster 3
gga-miR-338-5p	3.11889	2.61073	2.79477	3.22372	2.96104	3.27042	3.36181	4.28375	3.99916	4.15794	Cluster 3
gga-miR-6542-3p	0.730744	0	0.102972	0.63431	1.01318	1.38384	1.92467	1.99561	1.71117	2.40756	Cluster 3
gga-miR-7460-3p	1.20876	1.57151	1.27495	1.12176	2.50071	3.09306	3.17239	3.07809	2.96422	2.87811	Cluster 3
gga-miR-7472-5p	0.397567	0.0834257	0	0.324911	0.36165	1.22451	2.40155	3.07544	3.42687	2.98377	Cluster 3
gga-miR-148a-3p	18.1792	18.8315	18.948	19.1426	19.3459	19.2646	19.2817	19.3227	19.3734	18.718	Cluster 4
gga-miR-148a-5p	4.32034	4.67712	4.66411	5.09624	5.76005	5.25028	5.23715	5.3198	4.7746	4.17292	Cluster 4
gga-miR-31-5p	12.9311	13.5501	13.7127	13.8572	14.0221	13.9312	13.4352	13.5195	12.616	11.7329	Cluster 4
