# Supplementary material for: miRNA profiling of chicken follicles during follicular development
Source: Sci Rep. 2024 Jan 26;14:2212. doi: 10.1038/s41598-024-52716-x (PMC10817932; doi:10.1038/s41598-024-52716-x)
Supplement: Supplementary file 1 — Supplementary Information. [file 41598_2024_52716_MOESM1_ESM.zip › Supplementary file/Table S4-Network list of DDMs-DDGs.xlsx]

## Sheet: Sheet1
Table S4 Network list of dynamic differentially miRNAs and the dynamic differentially target genes
Source	Interacitor	target
gga-let-7j-3p	mg	ZCCHC24
gga-let-7j-3p	mg	ZC3H12B
gga-let-7j-3p	mg	WT1
gga-let-7j-3p	mg	SP9
gga-let-7j-3p	mg	SET
gga-let-7j-3p	mg	PTPRE
gga-let-7j-3p	mg	PPP1R13B
gga-let-7j-3p	mg	MAP2K4
gga-let-7j-3p	mg	LRRC42
gga-let-7j-3p	mg	KCNH5
gga-let-7j-3p	mg	ELAVL2
gga-let-7j-3p	mg	DNM1
gga-let-7j-3p	mg	ANK3
gga-miR-106-3p	mg	USP3
gga-miR-106-3p	mg	STRBP
gga-miR-106-3p	mg	SGMS2
gga-miR-106-3p	mg	SGK3
gga-miR-106-3p	mg	RAB35
gga-miR-106-3p	mg	RAB21
gga-miR-106-3p	mg	PCGF5
gga-miR-106-3p	mg	NEDD4L
gga-miR-106-3p	mg	EIF5B
gga-miR-106-3p	mg	BMP2K
gga-miR-106-3p	mg	AHI1
gga-miR-106-3p	mg	ABHD17B
gga-miR-106-5p	mg	ZFYVE9
gga-miR-106-5p	mg	ZFAND4
gga-miR-106-5p	mg	USP3
gga-miR-106-5p	mg	TRPM3
gga-miR-106-5p	mg	TIAM1
gga-miR-106-5p	mg	TBC1D12
gga-miR-106-5p	mg	SLC16A6
gga-miR-106-5p	mg	RCAN3
gga-miR-106-5p	mg	PXK
gga-miR-106-5p	mg	PTPN3
gga-miR-106-5p	mg	PPP3R1
gga-miR-106-5p	mg	PPP1R3B
gga-miR-106-5p	mg	PPP1R21
gga-miR-106-5p	mg	PLEKHA3
gga-miR-106-5p	mg	PHLPP2
gga-miR-106-5p	mg	NEDD4L
gga-miR-106-5p	mg	MED12L
gga-miR-106-5p	mg	LRCH1
gga-miR-106-5p	mg	LIMA1
gga-miR-106-5p	mg	KPNA2
gga-miR-106-5p	mg	KAT2B
gga-miR-106-5p	mg	GRIN2B
gga-miR-106-5p	mg	GNS
gga-miR-106-5p	mg	FANCM
gga-miR-106-5p	mg	FAM210A
gga-miR-106-5p	mg	DENND5B
gga-miR-106-5p	mg	CNOT6L
gga-miR-106-5p	mg	CDC37L1
gga-miR-106-5p	mg	CACUL1
gga-miR-106-5p	mg	BMP2K
gga-miR-106-5p	mg	BICD2
gga-miR-106-5p	mg	ARHGAP12
gga-miR-106-5p	mg	AP2B1
gga-miR-106-5p	mg	ANKFY1
gga-miR-106-5p	mg	AKTIP
gga-miR-125b-5p	mg	TRIB2
gga-miR-125b-5p	mg	SEMA4D
gga-miR-125b-5p	mg	SEL1L
gga-miR-125b-5p	mg	RBM7
gga-miR-125b-5p	mg	PI4K2B
gga-miR-125b-5p	mg	PHACTR3
gga-miR-125b-5p	mg	OSBPL9
gga-miR-125b-5p	mg	LIN28B
gga-miR-125b-5p	mg	LGI2
gga-miR-125b-5p	mg	KCNS3
gga-miR-125b-5p	mg	ENTPD4
gga-miR-125b-5p	mg	ARID3B
gga-miR-126-5p	mg	WDR47
gga-miR-126-5p	mg	TTC7B
gga-miR-126-5p	mg	TFAP2B
gga-miR-126-5p	mg	RNF14
gga-miR-126-5p	mg	RAD54B
gga-miR-126-5p	mg	RABL3
gga-miR-126-5p	mg	RAB21
gga-miR-126-5p	mg	PRKCA
gga-miR-126-5p	mg	PI4K2B
gga-miR-126-5p	mg	LRRC1
gga-miR-126-5p	mg	KSR2
gga-miR-126-5p	mg	ITGB6
gga-miR-126-5p	mg	HECW1
gga-miR-126-5p	mg	GRM1
gga-miR-126-5p	mg	ELAVL4
gga-miR-126-5p	mg	DAZL
gga-miR-126-5p	mg	BRPF3
gga-miR-126-5p	mg	ARPP21
gga-miR-126-5p	mg	AFF1
gga-miR-128-3p	mg	WNK1
gga-miR-128-3p	mg	TNPO1
gga-miR-128-3p	mg	STK39
gga-miR-128-3p	mg	SNX12
gga-miR-128-3p	mg	RNF38
gga-miR-128-3p	mg	RNF144A
gga-miR-128-3p	mg	REPS1
gga-miR-128-3p	mg	PTPRT
gga-miR-128-3p	mg	NEBL
gga-miR-128-3p	mg	NAA15
gga-miR-128-3p	mg	MIPOL1
gga-miR-128-3p	mg	LONRF1
gga-miR-128-3p	mg	KPNA3
gga-miR-128-3p	mg	DCX
gga-miR-128-3p	mg	CABLES1
gga-miR-128-3p	mg	CA10
gga-miR-128-3p	mg	ABHD17B
gga-miR-132a-3p	mg	TPST1
gga-miR-132a-3p	mg	SPDYA
gga-miR-132a-3p	mg	SGK3
gga-miR-132a-3p	mg	SEMA3E
gga-miR-132a-3p	mg	RAD54B
gga-miR-132a-3p	mg	LIN28B
gga-miR-132a-3p	mg	KLF9
gga-miR-132a-3p	mg	DNAJC13
gga-miR-132a-3p	mg	CERK
gga-miR-132a-3p	mg	C26H6orf106
gga-miR-132a-3p	mg	BICD1
gga-miR-132a-5p	mg	TADA2A
gga-miR-132a-5p	mg	IRX2
gga-miR-132b-3p	mg	TMEM59
gga-miR-132b-3p	mg	SNAP23
gga-miR-132b-3p	mg	RNF38
gga-miR-132b-3p	mg	PPP1R3B
gga-miR-132b-3p	mg	OSBPL3
gga-miR-132b-3p	mg	MBD3
gga-miR-132b-3p	mg	EPCAM
gga-miR-132b-3p	mg	ELAVL2
gga-miR-132b-3p	mg	DBT
gga-miR-132b-3p	mg	C7H2ORF69
gga-miR-132b-3p	mg	BICD1
gga-miR-1416-3p	mg	P4HA1
gga-miR-1416-3p	mg	LINGO2
gga-miR-1416-5p	mg	SHISA6
gga-miR-1416-5p	mg	DCLK1
gga-miR-148a-3p	mg	XPO4
gga-miR-148a-3p	mg	WDR47
gga-miR-148a-3p	mg	VTI1A
gga-miR-148a-3p	mg	TNPO1
gga-miR-148a-3p	mg	RPS6KA6
gga-miR-148a-3p	mg	RNF38
gga-miR-148a-3p	mg	RBM24
gga-miR-148a-3p	mg	RAB14
gga-miR-148a-3p	mg	PTEN
gga-miR-148a-3p	mg	NAA15
gga-miR-148a-3p	mg	MED12L
gga-miR-148a-3p	mg	LRCH1
gga-miR-148a-3p	mg	KIAA1217
gga-miR-148a-3p	mg	ING2
gga-miR-148a-3p	mg	IGF2BP3
gga-miR-148a-3p	mg	HIF1AN
gga-miR-148a-3p	mg	GRID2
gga-miR-148a-3p	mg	ELAVL2
gga-miR-148a-3p	mg	CLUH
gga-miR-148a-3p	mg	CBLB
gga-miR-148a-3p	mg	CAPRIN1
gga-miR-148a-3p	mg	ATP8A1
gga-miR-148a-3p	mg	ARL8B
gga-miR-148a-3p	mg	AKAP1
gga-miR-148a-3p	mg	AGFG1
gga-miR-148a-5p	mg	WT1
gga-miR-148a-5p	mg	SLIT3
gga-miR-148a-5p	mg	RNF38
gga-miR-148a-5p	mg	QRFPR
gga-miR-148a-5p	mg	NOC3L
gga-miR-148a-5p	mg	ELAVL2
gga-miR-148a-5p	mg	C1GALT1C1
gga-miR-1560-3p	mg	SETBP1
gga-miR-1560-3p	mg	RAB7A
gga-miR-15c-5p	mg	WEE1
gga-miR-15c-5p	mg	VTI1A
gga-miR-15c-5p	mg	USP3
gga-miR-15c-5p	mg	SIAH1
gga-miR-15c-5p	mg	SEMA6D
gga-miR-15c-5p	mg	PTPN3
gga-miR-15c-5p	mg	PPM1H
gga-miR-15c-5p	mg	NUP50
gga-miR-15c-5p	mg	NEBL
gga-miR-15c-5p	mg	LIN28B
gga-miR-15c-5p	mg	KPNA3
gga-miR-15c-5p	mg	KANK1
gga-miR-15c-5p	mg	DPP8
gga-miR-15c-5p	mg	CSDE1
gga-miR-15c-5p	mg	CNOT6L
gga-miR-15c-5p	mg	CDC37L1
gga-miR-15c-5p	mg	CCNJL
gga-miR-15c-5p	mg	CCNE1
gga-miR-15c-5p	mg	CACUL1
gga-miR-15c-5p	mg	BICD1
gga-miR-1662	mg	HECW1
gga-miR-16c-5p	mg	WEE1
gga-miR-16c-5p	mg	VTI1A
gga-miR-16c-5p	mg	USP3
gga-miR-16c-5p	mg	SIAH1
gga-miR-16c-5p	mg	SEMA6D
gga-miR-16c-5p	mg	PTPN3
gga-miR-16c-5p	mg	PPM1H
gga-miR-16c-5p	mg	NUP50
gga-miR-16c-5p	mg	NEBL
gga-miR-16c-5p	mg	LIN28B
gga-miR-16c-5p	mg	KPNA3
gga-miR-16c-5p	mg	KANK1
gga-miR-16c-5p	mg	DPP8
gga-miR-16c-5p	mg	CSDE1
gga-miR-16c-5p	mg	CNOT6L
gga-miR-16c-5p	mg	CDC37L1
gga-miR-16c-5p	mg	CCNJL
gga-miR-16c-5p	mg	CCNE1
gga-miR-16c-5p	mg	CACUL1
gga-miR-16c-5p	mg	BICD1
gga-miR-18b-3p	mg	RNF14
gga-miR-18b-5p	mg	WDFY1
gga-miR-18b-5p	mg	TRIB2
gga-miR-18b-5p	mg	SENP5
gga-miR-18b-5p	mg	MASTL
gga-miR-18b-5p	mg	KLHL20
gga-miR-18b-5p	mg	ERI1
gga-miR-18b-5p	mg	CLCN4
gga-miR-193b-3p	mg	SIAH1
gga-miR-202-5p	mg	TLN2
gga-miR-202-5p	mg	SIM1
gga-miR-202-5p	mg	SEC61A2
gga-miR-202-5p	mg	LRCH1
gga-miR-202-5p	mg	LMBRD1
gga-miR-202-5p	mg	KHDRBS2
gga-miR-202-5p	mg	GRID2
gga-miR-202-5p	mg	ENAH
gga-miR-202-5p	mg	CNOT6L
gga-miR-202-5p	mg	ABLIM1
gga-miR-203a	mg	ZC3H12B
gga-miR-203a	mg	STRBP
gga-miR-203a	mg	PTPN3
gga-miR-20b-5p	mg	ZFYVE9
gga-miR-20b-5p	mg	ZFAND4
gga-miR-20b-5p	mg	USP3
gga-miR-20b-5p	mg	TRPM3
gga-miR-20b-5p	mg	TIAM1
gga-miR-20b-5p	mg	TBC1D12
gga-miR-20b-5p	mg	SLC16A6
gga-miR-20b-5p	mg	RCAN3
gga-miR-20b-5p	mg	PXK
gga-miR-20b-5p	mg	PTPN3
gga-miR-20b-5p	mg	PPP3R1
gga-miR-20b-5p	mg	PPP1R3B
gga-miR-20b-5p	mg	PPP1R21
gga-miR-20b-5p	mg	PLEKHA3
gga-miR-20b-5p	mg	PHLPP2
gga-miR-20b-5p	mg	NEDD4L
gga-miR-20b-5p	mg	MED12L
gga-miR-20b-5p	mg	LRCH1
gga-miR-20b-5p	mg	LIMA1
gga-miR-20b-5p	mg	KPNA2
gga-miR-20b-5p	mg	KAT2B
gga-miR-20b-5p	mg	GRIN2B
gga-miR-20b-5p	mg	GNS
gga-miR-20b-5p	mg	FANCM
gga-miR-20b-5p	mg	FAM210A
gga-miR-20b-5p	mg	DENND5B
gga-miR-20b-5p	mg	CNOT6L
gga-miR-20b-5p	mg	CDC37L1
gga-miR-20b-5p	mg	CACUL1
gga-miR-20b-5p	mg	BMP2K
gga-miR-20b-5p	mg	BICD2
gga-miR-20b-5p	mg	ARHGAP12
gga-miR-20b-5p	mg	AP2B1
gga-miR-20b-5p	mg	ANKFY1
gga-miR-20b-5p	mg	AKTIP
gga-miR-21-3p	mg	ZRANB2
gga-miR-21-3p	mg	XPO6
gga-miR-21-3p	mg	VAT1L
gga-miR-21-3p	mg	STT3A
gga-miR-21-3p	mg	SHISA6
gga-miR-21-3p	mg	SEH1L
gga-miR-21-3p	mg	RPS6KA6
gga-miR-21-3p	mg	RALGPS2
gga-miR-21-3p	mg	PPP1R7
gga-miR-21-3p	mg	PCGF5
gga-miR-21-3p	mg	MLLT3
gga-miR-21-3p	mg	MAP2K4
gga-miR-21-3p	mg	HEY1
gga-miR-21-3p	mg	GREM2
gga-miR-21-3p	mg	EPAS1
gga-miR-21-3p	mg	DCX
gga-miR-21-3p	mg	CNOT6L
gga-miR-21-3p	mg	CKB
gga-miR-21-3p	mg	AHI1
gga-miR-21-5p	mg	RALGPS2
gga-miR-21-5p	mg	ARHGAP24
gga-miR-218-5p	mg	ZEB2
gga-miR-218-5p	mg	WDR47
gga-miR-218-5p	mg	WASL
gga-miR-218-5p	mg	TOX3
gga-miR-218-5p	mg	SNX4
gga-miR-218-5p	mg	SHISA6
gga-miR-218-5p	mg	RNF38
gga-miR-218-5p	mg	MAGI2
gga-miR-218-5p	mg	KLHL11
gga-miR-218-5p	mg	HECW1
gga-miR-218-5p	mg	GRM1
gga-miR-218-5p	mg	DNAJC13
gga-miR-218-5p	mg	DCUN1D1
gga-miR-218-5p	mg	COPS7B
gga-miR-218-5p	mg	CABLES1
gga-miR-218-5p	mg	BICD1
gga-miR-221-3p	mg	TRIB2
gga-miR-221-3p	mg	SEMA6D
gga-miR-221-3p	mg	PPP3R1
gga-miR-221-3p	mg	MYLIP
gga-miR-221-3p	mg	LHX8
gga-miR-221-3p	mg	BEND4
gga-miR-221-3p	mg	ATP1B1
gga-miR-223	mg	STK39
gga-miR-223	mg	SIAH1
gga-miR-223	mg	POLR3E
gga-miR-223	mg	NAA50
gga-miR-223	mg	MYBL1
gga-miR-223	mg	LMO2
gga-miR-223	mg	DENND5B
gga-miR-223	mg	ATP1B1
gga-miR-23b-3p	mg	ZFAND4
gga-miR-23b-3p	mg	WNK1
gga-miR-23b-3p	mg	UBE2O
gga-miR-23b-3p	mg	TTC7B
gga-miR-23b-3p	mg	TOX3
gga-miR-23b-3p	mg	TNPO1
gga-miR-23b-3p	mg	SNX5
gga-miR-23b-3p	mg	SEMA6D
gga-miR-23b-3p	mg	SEH1L
gga-miR-23b-3p	mg	PPP1R3B
gga-miR-23b-3p	mg	MAPRE1
gga-miR-23b-3p	mg	HMGB2
gga-miR-23b-3p	mg	GGNBP2
gga-miR-23b-3p	mg	G3BP2
gga-miR-23b-3p	mg	FRMD5
gga-miR-23b-3p	mg	ELAVL4
gga-miR-23b-3p	mg	DNAJC6
gga-miR-23b-3p	mg	CEP57
gga-miR-23b-3p	mg	CCM2
gga-miR-23b-3p	mg	CBLB
gga-miR-23b-3p	mg	CAPRIN1
gga-miR-23b-3p	mg	ANKHD1
gga-miR-24-3p	mg	TMEM165
gga-miR-24-3p	mg	SCML2
gga-miR-24-3p	mg	RALA
gga-miR-26a-3p	mg	DCLK1
gga-miR-2954	mg	TNPO1
gga-miR-2954	mg	SETBP1
gga-miR-2954	mg	SEMA4D
gga-miR-2954	mg	RNF180
gga-miR-2954	mg	MAP1B
gga-miR-2954	mg	LINGO2
gga-miR-2954	mg	KANK1
gga-miR-29b-3p	mg	YBX3
gga-miR-29b-3p	mg	USP22
gga-miR-29b-3p	mg	TUBB2B
gga-miR-29b-3p	mg	TRIB2
gga-miR-29b-3p	mg	RNF19A
gga-miR-29b-3p	mg	RAP1GDS1
gga-miR-29b-3p	mg	PTEN
gga-miR-29b-3p	mg	PPP1R13B
gga-miR-29b-3p	mg	PHC1
gga-miR-29b-3p	mg	MAPRE1
gga-miR-29b-3p	mg	HECW1
gga-miR-29b-3p	mg	FEM1B
gga-miR-29b-3p	mg	FBN2
gga-miR-31-5p	mg	TOLLIP
gga-miR-31-5p	mg	ATP8A1
gga-miR-338-5p	mg	ZC3H12B
gga-miR-338-5p	mg	TRAPPC2L
gga-miR-338-5p	mg	TNS3
gga-miR-338-5p	mg	TNPO1
gga-miR-338-5p	mg	STEAP2
gga-miR-338-5p	mg	SLIT3
gga-miR-338-5p	mg	SLC6A17
gga-miR-338-5p	mg	SLC35G1
gga-miR-338-5p	mg	SIM1
gga-miR-338-5p	mg	RPS6KA6
gga-miR-338-5p	mg	RNF180
gga-miR-338-5p	mg	OSBPL3
gga-miR-338-5p	mg	NUP133
gga-miR-338-5p	mg	NAB1
gga-miR-338-5p	mg	MAPKAPK5
gga-miR-338-5p	mg	KMT5B
gga-miR-338-5p	mg	HECW1
gga-miR-338-5p	mg	GLMN
gga-miR-338-5p	mg	CTTN
gga-miR-338-5p	mg	CTNNA1
gga-miR-338-5p	mg	CRLS1
gga-miR-338-5p	mg	CLIP4
gga-miR-338-5p	mg	BICD2
gga-miR-338-5p	mg	AURKA
gga-miR-338-5p	mg	AMOTL1
gga-miR-338-5p	mg	ABHD17B
gga-miR-363-3p	mg	WWP2
gga-miR-363-3p	mg	TRPC4AP
gga-miR-363-3p	mg	TRIO
gga-miR-363-3p	mg	TBC1D12
gga-miR-363-3p	mg	SYPL1
gga-miR-363-3p	mg	STAU1
gga-miR-363-3p	mg	SGMS2
gga-miR-363-3p	mg	SEMA3A
gga-miR-363-3p	mg	RBPMS2
gga-miR-363-3p	mg	RAB14
gga-miR-363-3p	mg	PTEN
gga-miR-363-3p	mg	PPP1R13B
gga-miR-363-3p	mg	PDZD8
gga-miR-363-3p	mg	PCGF5
gga-miR-363-3p	mg	PAPD7
gga-miR-363-3p	mg	NUP50
gga-miR-363-3p	mg	NPC1
gga-miR-363-3p	mg	NEFH
gga-miR-363-3p	mg	NEDD4L
gga-miR-363-3p	mg	NCSTN
gga-miR-363-3p	mg	MTMR9
gga-miR-363-3p	mg	MGLL
gga-miR-363-3p	mg	MAP2K4
gga-miR-363-3p	mg	MAEL
gga-miR-363-3p	mg	LRCH1
gga-miR-363-3p	mg	LMBRD2
gga-miR-363-3p	mg	KMT5B
gga-miR-363-3p	mg	KAT2B
gga-miR-363-3p	mg	GTF3C3
gga-miR-363-3p	mg	GREM2
gga-miR-363-3p	mg	GNB5
gga-miR-363-3p	mg	G3BP2
gga-miR-363-3p	mg	FAM135A
gga-miR-363-3p	mg	EZH2
gga-miR-363-3p	mg	DCX
gga-miR-363-3p	mg	DCLK1
gga-miR-363-3p	mg	COL26A1
gga-miR-363-3p	mg	CEP128
gga-miR-363-3p	mg	CCNJL
gga-miR-363-3p	mg	BSDC1
gga-miR-363-3p	mg	AURKA
gga-miR-363-3p	mg	ATP2B4
gga-miR-363-3p	mg	ASMTL
gga-miR-363-3p	mg	ARRDC4
gga-miR-363-3p	mg	ARPC2
gga-miR-363-3p	mg	AP1M1
gga-miR-449a	mg	TPD52
gga-miR-449a	mg	SCML2
gga-miR-449a	mg	RAB21
gga-miR-449a	mg	MLLT3
gga-miR-449a	mg	KIAA1217
gga-miR-449a	mg	IGF2BP3
gga-miR-449a	mg	DCX
gga-miR-449a	mg	BRPF3
gga-miR-449a	mg	ATP2B4
gga-miR-449a	mg	ACBD3
gga-miR-449b-5p	mg	SCML2
gga-miR-449b-5p	mg	MLLT3
gga-miR-449b-5p	mg	KIAA1217
gga-miR-449b-5p	mg	IGF2BP3
gga-miR-449b-5p	mg	DCX
gga-miR-449b-5p	mg	BRPF3
gga-miR-449b-5p	mg	ATP2B4
gga-miR-449b-5p	mg	ACBD3
gga-miR-449c-3p	mg	ANKFY1
gga-miR-449c-3p	mg	AGPAT5
gga-miR-449c-5p	mg	TPD52
gga-miR-449c-5p	mg	SCML2
gga-miR-449c-5p	mg	RAB21
gga-miR-449c-5p	mg	MLLT3
gga-miR-449c-5p	mg	KIAA1217
gga-miR-449c-5p	mg	IGF2BP3
gga-miR-449c-5p	mg	DCX
gga-miR-449c-5p	mg	BRPF3
gga-miR-449c-5p	mg	ATP2B4
gga-miR-449c-5p	mg	ACBD3
gga-miR-449d-3p	mg	WDR77
gga-miR-449d-3p	mg	VDAC1
gga-miR-449d-3p	mg	TSEN54
gga-miR-449d-3p	mg	STK10
gga-miR-449d-3p	mg	SPIN1Z
gga-miR-449d-3p	mg	SCCPDH
gga-miR-449d-3p	mg	RNASEH1
gga-miR-449d-3p	mg	PCDH18
gga-miR-449d-3p	mg	OGDHL
gga-miR-449d-3p	mg	MYO1H
gga-miR-449d-3p	mg	GSTA2
gga-miR-449d-3p	mg	CENPK
gga-miR-449d-3p	mg	ARPC2
gga-miR-449d-5p	mg	TRPC5
gga-miR-449d-5p	mg	TMSB15B
gga-miR-449d-5p	mg	SCML2
gga-miR-449d-5p	mg	RAB21
gga-miR-449d-5p	mg	PTPN3
gga-miR-449d-5p	mg	PSMG4
gga-miR-449d-5p	mg	MLLT3
gga-miR-449d-5p	mg	KIAA1217
gga-miR-449d-5p	mg	IGF2BP3
gga-miR-449d-5p	mg	DCX
gga-miR-449d-5p	mg	BRPF3
gga-miR-449d-5p	mg	ATP2B4
gga-miR-449d-5p	mg	AGT
gga-miR-449d-5p	mg	ACBD3
gga-miR-6604-5p	mg	SEMA6A
gga-miR-6700-5p	mg	ENAH
gga-miR-7	mg	WDR47
gga-miR-7	mg	VDAC3
gga-miR-7	mg	VDAC1
gga-miR-7	mg	CHSY3
gga-miR-7460-3p	mg	SULT4A1
gga-miR-7472-5p	mg	ZEB2
gga-miR-7472-5p	mg	UBE2D2
gga-miR-7472-5p	mg	TMEM184A
gga-miR-7472-5p	mg	SLC6A17
gga-miR-7472-5p	mg	SHISA6
gga-miR-7472-5p	mg	RNF38
gga-miR-7472-5p	mg	NAP1L4
gga-miR-7472-5p	mg	DTNA
gga-miR-7472-5p	mg	DCUN1D1
gga-miR-7472-5p	mg	ARL8B
gga-miR-92-3p	mg	WWP2
gga-miR-92-3p	mg	WASL
gga-miR-92-3p	mg	TRIO
gga-miR-92-3p	mg	TBC1D12
gga-miR-92-3p	mg	SEMA3A
gga-miR-92-3p	mg	RNF38
gga-miR-92-3p	mg	RBPMS2
gga-miR-92-3p	mg	RAB14
gga-miR-92-3p	mg	PTEN
gga-miR-92-3p	mg	PAPD7
gga-miR-92-3p	mg	NPC1
gga-miR-92-3p	mg	NEFH
gga-miR-92-3p	mg	NEDD4L
gga-miR-92-3p	mg	MYLIP
gga-miR-92-3p	mg	MAP2K4
gga-miR-92-3p	mg	MAP1B
gga-miR-92-3p	mg	LRCH1
gga-miR-92-3p	mg	KAT2B
gga-miR-92-3p	mg	G3BP2
gga-miR-92-3p	mg	FAM135A
gga-miR-92-3p	mg	EZH2
gga-miR-92-3p	mg	DCX
gga-miR-92-3p	mg	BSDC1
gga-miR-92-3p	mg	ATP2B4
gga-miR-92-3p	mg	ARRDC4
gga-miR-92-3p	mg	ARPC2
