# Supplementary material for: miRNA profiling of chicken follicles during follicular development
Source: Sci Rep. 2024 Jan 26;14:2212. doi: 10.1038/s41598-024-52716-x (PMC10817932; doi:10.1038/s41598-024-52716-x)
Supplement: Supplementary file 1 — Supplementary Information. [file 41598_2024_52716_MOESM1_ESM.zip › Supplementary file/Table S5-Functional enrichment.xlsx]

## Sheet: gProfiler-multiquery
Table S5 Significantly pathways enriched by target genes of all dynamic differentially miRNAs
Source	Term_name	Term_id	Term_size	Effective_domain_size	p_adj_color	adjusted_p_value__Cluster1	query_size__Cluster1	intersection_size__Cluster1	p_adj_color	adjusted_p_value__Cluster2	query_size__Cluster2	intersection_size__Cluster2	p_adj_color	adjusted_p_value__Cluster3	query_size__Cluster3	intersection_size__Cluster3	p_adj_color	adjusted_p_value__Cluster4	query_size__Cluster4	intersection_size__Cluster4
KEGG	MAPK signaling pathway	KEGG:04010	245	4801	6.20376e-07	6.20376e-07	539	58	0.0069119	0.0069119	185	22	0.00184613	0.00184613	182	23	1	1	64	5
KEGG	Focal adhesion	KEGG:04510	187	4801	6.8225e-06	6.8225e-06	539	46	0.000347302	0.000347302	185	21	1	1	182	9	0.135122	0.135122	64	8
KEGG	ErbB signaling pathway	KEGG:04012	77	4801	0.000369737	0.000369737	539	23	0.414551	0.414551	185	8	1	1	182	6	1	1	64	3
KEGG	Autophagy - animal	KEGG:04140	128	4801	0.000429278	0.000429278	539	32	0.0537575	0.0537575	185	13	1	1	182	7	1	1	64	2
KEGG	Cellular senescence	KEGG:04218	133	4801	0.00100843	0.00100843	539	32	0.593924	0.593924	185	11	0.524776	0.524776	182	11	1	1	64	2
KEGG	Insulin signaling pathway	KEGG:04910	116	4801	0.00115654	0.00115654	539	29	0.0209559	0.0209559	185	13	1	1	182	8	0.181942	0.181942	64	6
KEGG	Oocyte meiosis	KEGG:04114	97	4801	0.00250432	0.00250432	539	25	0.542855	0.542855	185	9	0.156066	0.156066	182	10	0.392735	0.392735	64	5
KEGG	Regulation of actin cytoskeleton	KEGG:04810	190	4801	0.00272322	0.00272322	539	40	1	1	185	11	1	1	182	8	0.544955	0.544955	64	7
KEGG	Tight junction	KEGG:04530	144	4801	1	1	539	20	0.00510101	0.00510101	185	16	1	1	182	8	1	1	64	2
KEGG	Endocytosis	KEGG:04144	222	4801	0.00525776	0.00525776	539	44	1	1	185	8	0.429092	0.429092	182	16	1	1	64	4
KEGG	Wnt signaling pathway	KEGG:04310	145	4801	0.00621221	0.00621221	539	32	1	1	185	4	1	1	182	7	1	1	64	4
KEGG	Notch signaling pathway	KEGG:04330	52	4801	0.00650116	0.00650116	539	16	1	1	185	3	1	1	182	4	1	1	64	1
KEGG	Adherens junction	KEGG:04520	68	4801	0.00651125	0.00651125	539	19	1	1	185	5	0.175228	0.175228	182	8	1	1	-1	-1
KEGG	FoxO signaling pathway	KEGG:04068	116	4801	0.00841467	0.00841467	539	27	0.0209559	0.0209559	185	13	1	1	182	9	0.806225	0.806225	64	5
KEGG	Hedgehog signaling pathway	KEGG:04340	48	4801	0.00875009	0.00875009	539	15	0.441766	0.441766	185	6	1	1	182	5	1	1	64	1
KEGG	Ubiquitin mediated proteolysis	KEGG:04120	127	4801	0.192258	0.192258	539	25	0.152659	0.152659	185	12	0.376473	0.376473	182	11	0.010665	0.010665	64	8
KEGG	Progesterone-mediated oocyte maturation	KEGG:04914	77	4801	0.0129705	0.0129705	539	20	0.118446	0.118446	185	9	1	1	182	5	1	1	64	1
KEGG	TGF-beta signaling pathway	KEGG:04350	90	4801	0.0164698	0.0164698	539	22	1	1	185	8	0.908562	0.908562	182	8	0.0499728	0.0499728	64	6
KEGG	Gap junction	KEGG:04540	81	4801	0.026846	0.026846	539	20	1	1	185	5	0.502436	0.502436	182	8	1	1	64	1
KEGG	ECM-receptor interaction	KEGG:04512	80	4801	1	1	539	12	0.0408649	0.0408649	185	10	1	1	182	2	1	1	64	3
