# Supplementary material for: miRNA profiling of chicken follicles during follicular development
Source: Sci Rep. 2024 Jan 26;14:2212. doi: 10.1038/s41598-024-52716-x (PMC10817932; doi:10.1038/s41598-024-52716-x)
Supplement: Supplementary file 1 — Supplementary Information. [file 41598_2024_52716_MOESM1_ESM.zip › Supplementary file/Table S6-Functional enrichment of top 10 miRNAs.xlsx]

## Sheet: out.path
Table S6 Functional enrichment of targets for the top 10 expressed miRNAs
KEGG_A_class	KEGG_B_class	Pathway	out (38)	All (6621)	Pvalue	Qvalue	Pathway ID	Genes	K_IDs
Cellular Processes	Transport and catabolism	Endocytosis	7	241	0.000372525	0.0171362	ko04144	ENSGALG00000008797;ENSGALG00000015351;ENSGALG00000031355;ENSGALG00000034584;ENSGALG00000005659;ENSGALG00000011452;ENSGALG00000012052	K23612+K22517+K13305+K13305+K17918+K05758+K17919
Genetic Information Processing	Folding, sorting and degradation	Ubiquitin mediated proteolysis	4	135	0.00713222	0.164041	ko04120	ENSGALG00000015351;ENSGALG00000000699;ENSGALG00000031355;ENSGALG00000034584	K22517+K05630+K13305+K13305
Human Diseases	Infectious disease: bacterial	Salmonella infection	4	208	0.0303314	0.295885	ko05132	ENSGALG00000008797;ENSGALG00000032178;ENSGALG00000017009;ENSGALG00000011452	K23612+K04430+K23583+K05758
Environmental Information Processing	Signal transduction	Notch signaling pathway	2	52	0.0355261	0.295885	ko04330	ENSGALG00000011278;ENSGALG00000009147	K06062+K06171
Metabolism	Amino acid metabolism	Lysine degradation	2	53	0.0367877	0.295885	ko00310	ENSGALG00000043399;ENSGALG00000014152	K11430+K11429
Organismal Systems	Excretory system	Aldosterone-regulated sodium reabsorption	1	8	0.045026	0.295885	ko04960	ENSGALG00000031355	K13305
Human Diseases	Neurodegenerative disease	Amyotrophic lateral sclerosis	1	8	0.045026	0.295885	ko05014	ENSGALG00000008085	K04574
Genetic Information Processing	Folding, sorting and degradation	RNA degradation	2	69	0.0591656	0.340202	ko03018	ENSGALG00000013061;ENSGALG00000010333	K03514+K12603
Environmental Information Processing	Signal transduction	ErbB signaling pathway	2	82	0.0799915	0.380879	ko04012	ENSGALG00000015351;ENSGALG00000032178	K22517+K04430
Environmental Information Processing	Signal transduction	AMPK signaling pathway	1	15	0.0827997	0.380879	ko04152	ENSGALG00000001474	K07881
Cellular Processes	Cell motility	Regulation of actin cytoskeleton	3	198	0.103731	0.421918	ko04810	ENSGALG00000008797;ENSGALG00000009303;ENSGALG00000011452	K23612+K05746+K05758
Organismal Systems	Immune system	Toll-like receptor signaling pathway	2	99	0.110066	0.421918	ko04620	ENSGALG00000032178;ENSGALG00000006697	K04430+K05402
Genetic Information Processing	Folding, sorting and degradation	Protein export	1	24	0.129234	0.443071	ko03060	ENSGALG00000036300	K10956
Genetic Information Processing	Folding, sorting and degradation	SNARE interactions in vesicular transport	1	29	0.154033	0.443071	ko04130	ENSGALG00000008880	K08493
Environmental Information Processing	Signal transduction	FoxO signaling pathway	2	125	0.160611	0.443071	ko04068	ENSGALG00000012297;ENSGALG00000003634	K04603+K01110
Cellular Processes	Transport and catabolism	Lysosome	2	126	0.162637	0.443071	ko04142	ENSGALG00000003959;ENSGALG00000015030	K12393+K12385
Organismal Systems	Endocrine system	Thyroid hormone signaling pathway	1	32	0.168581	0.443071	ko04919	ENSGALG00000010370	K15162
Human Diseases	Cancer: overview	MicroRNAs in cancer	1	33	0.173376	0.443071	ko05206	ENSGALG00000040465	K23560
Cellular Processes	Cellular community - eukaryotes	Signaling pathways regulating pluripotency of stem cells	1	36	0.187599	0.454188	ko04550	ENSGALG00000006502	K11489
Environmental Information Processing	Signal transduction	mTOR signaling pathway	2	144	0.199831	0.459612	ko04150	ENSGALG00000003634;ENSGALG00000007097	K01110+K04373
Metabolism	Lipid metabolism	Sphingolipid metabolism	1	47	0.237743	0.515483	ko00600	ENSGALG00000010535	K04714
Cellular Processes	Cellular community - eukaryotes	Tight junction	2	166	0.246535	0.515483	ko04530	ENSGALG00000031355;ENSGALG00000034584	K13305+K13305
Cellular Processes	Cellular community - eukaryotes	Focal adhesion	2	199	0.317252	0.595389	ko04510	ENSGALG00000003634;ENSGALG00000003628	K01110+K06271
Metabolism	Lipid metabolism	Glycerolipid metabolism	1	68	0.325239	0.595389	ko00561	ENSGALG00000032736	K01054
Cellular Processes	Cell growth and death	p53 signaling pathway	1	68	0.325239	0.595389	ko04115	ENSGALG00000003634	K01110
Cellular Processes	Cellular community - eukaryotes	Adherens junction	1	72	0.340759	0.595389	ko04520	ENSGALG00000008797	K23612
Metabolism	Carbohydrate metabolism	Inositol phosphate metabolism	1	78	0.363388	0.595389	ko00562	ENSGALG00000003634	K01110
Organismal Systems	Endocrine system	Progesterone-mediated oocyte maturation	1	78	0.363388	0.595389	ko04914	ENSGALG00000007097	K04373
Organismal Systems	Endocrine system	GnRH signaling pathway	1	84	0.38526	0.595389	ko04912	ENSGALG00000032178	K04430
Organismal Systems	Immune system	C-type lectin receptor signaling pathway	1	89	0.402927	0.595389	ko04625	ENSGALG00000015351	K22517
Cellular Processes	Cellular community - eukaryotes	Gap junction	1	90	0.4064	0.595389	ko04540	ENSGALG00000012297	K04603
Environmental Information Processing	Signal transduction	TGF-beta signaling pathway	1	93	0.416703	0.595389	ko04350	ENSGALG00000055021	K23318
Environmental Information Processing	Signal transduction	Phosphatidylinositol signaling system	1	98	0.433489	0.595389	ko04070	ENSGALG00000003634	K01110
Cellular Processes	Cell growth and death	Oocyte meiosis	1	100	0.44007	0.595389	ko04114	ENSGALG00000007097	K04373
Environmental Information Processing	Signal transduction	MAPK signaling pathway	2	271	0.464833	0.603804	ko04010	ENSGALG00000032178;ENSGALG00000007097	K04430+K04373
Environmental Information Processing	Signal transduction	Calcium signaling pathway	2	275	0.472542	0.603804	ko04020	ENSGALG00000012297;ENSGALG00000003601	K04603+K05850
Environmental Information Processing	Signal transduction	Apelin signaling pathway	1	124	0.513471	0.616155	ko04371	ENSGALG00000039307	K04539
Cellular Processes	Transport and catabolism	Autophagy - animal	1	127	0.521959	0.616155	ko04140	ENSGALG00000003634	K01110
Organismal Systems	Endocrine system	Insulin signaling pathway	1	129	0.527538	0.616155	ko04910	ENSGALG00000015351	K22517
Organismal Systems	Circulatory system	Adrenergic signaling in cardiomyocytes	1	132	0.535787	0.616155	ko04261	ENSGALG00000003601	K05850
Genetic Information Processing	Folding, sorting and degradation	Protein processing in endoplasmic reticulum	1	150	0.582416	0.636377	ko04141	ENSGALG00000036300	K10956
Cellular Processes	Cell growth and death	Cellular senescence	1	154	0.592141	0.636377	ko04218	ENSGALG00000003634	K01110
Environmental Information Processing	Signaling molecules and interaction	Neuroactive ligand-receptor interaction	2	344	0.594874	0.636377	ko04080	ENSGALG00000012297;ENSGALG00000010397	K04603+K05207
Cellular Processes	Transport and catabolism	Phagosome	1	227	0.735382	0.768808	ko04145	ENSGALG00000036300	K10956
Genetic Information Processing	Translation	Nucleocytoplasmic transport	1	276	0.802625	0.820461	ko03013	ENSGALG00000014222	K14295
Metabolism	Global and overview maps	Metabolic pathways	5	1379	0.921312	0.921312	ko01100	ENSGALG00000032736;ENSGALG00000010535;ENSGALG00000003634;ENSGALG00000043399;ENSGALG00000014152	K01054+K04714+K01110+K11430+K11429
