# Supplementary material for: miRNA profiling of chicken follicles during follicular development
Source: Sci Rep. 2024 Jan 26;14:2212. doi: 10.1038/s41598-024-52716-x (PMC10817932; doi:10.1038/s41598-024-52716-x)
Supplement: Supplementary file 1 — Supplementary Information. [file 41598_2024_52716_MOESM1_ESM.zip › Supplementary file/Table S7-miRNAs-mRNAs-pathway list.xlsx]

## Sheet: Sheet2
Table S7 List of miRNA-mRNA-pathway
miRNA	Targets	Pathway	Freq
gga-let-7j-3p	CPEB2	Oocyte meiosis	1
gga-miR-106-3p	YWHAG	Oocyte meiosis	1
gga-miR-106-3p	BTRC	Oocyte meiosis	1
gga-miR-106-5p	PPP3R1	Oocyte meiosis	1
gga-miR-106-5p	ADCY2	Oocyte meiosis	1
gga-miR-125b-5p	YWHAG	Oocyte meiosis	1
gga-miR-125b-5p	PPP2CA	Oocyte meiosis	1
gga-miR-126-5p	PRKACB	Oocyte meiosis	1
gga-miR-126-5p	YWHAG	Oocyte meiosis	1
gga-miR-128-3p	YWHAB	Oocyte meiosis	1
gga-miR-128-3p	PPP1CC	Oocyte meiosis	1
gga-miR-128-3p	MAPK14	Oocyte meiosis	1
gga-miR-15c-5p	CCNE1	Oocyte meiosis	1
gga-miR-15c-5p	BTRC	Oocyte meiosis	1
gga-miR-15c-5p	CPEB3	Oocyte meiosis	1
gga-miR-15c-5p	YWHAQ	Oocyte meiosis	1
gga-miR-15c-5p	PPP2R5C	Oocyte meiosis	1
gga-miR-15c-5p	CPEB2	Oocyte meiosis	1
gga-miR-15c-5p	RPS6KA3	Oocyte meiosis	1
gga-miR-15c-5p	YWHAH	Oocyte meiosis	1
gga-miR-15c-5p	SLK	Oocyte meiosis	1
gga-miR-16c-5p	CCNE1	Oocyte meiosis	1
gga-miR-16c-5p	CPEB3	Oocyte meiosis	1
gga-miR-16c-5p	YWHAH	Oocyte meiosis	1
gga-miR-16c-5p	RPS6KA3	Oocyte meiosis	1
gga-miR-16c-5p	CPEB2	Oocyte meiosis	1
gga-miR-16c-5p	PPP2R5C	Oocyte meiosis	1
gga-miR-16c-5p	SLK	Oocyte meiosis	1
gga-miR-16c-5p	YWHAQ	Oocyte meiosis	1
gga-miR-16c-5p	BTRC	Oocyte meiosis	1
gga-miR-18b-3p	ITPR3	Oocyte meiosis	1
gga-miR-202-5p	CPEB3	Oocyte meiosis	1
gga-miR-20b-5p	ADCY2	Oocyte meiosis	1
gga-miR-20b-5p	PPP3R1	Oocyte meiosis	1
gga-miR-218-5p	RPS6KA3	Oocyte meiosis	1
gga-miR-221-3p	PPP3R1	Oocyte meiosis	1
gga-miR-363-3p	ITPR1	Oocyte meiosis	1
gga-miR-363-3p	CPEB3	Oocyte meiosis	1
gga-miR-363-3p	AURKA	Oocyte meiosis	1
gga-miR-363-3p	CPEB4	Oocyte meiosis	1
gga-miR-363-3p	CPEB2	Oocyte meiosis	1
gga-miR-449c-3p	CUL1	Oocyte meiosis	1
gga-miR-449c-3p	YWHAG	Oocyte meiosis	1
gga-miR-449d-3p	CPEB3	Oocyte meiosis	1
gga-miR-449d-3p	SKP1	Oocyte meiosis	1
gga-miR-449d-3p	PRKACB	Oocyte meiosis	1
gga-miR-6700-3p	CDC27	Oocyte meiosis	1
gga-miR-7	CAMK2D	Oocyte meiosis	1
gga-miR-92-3p	CPEB3	Oocyte meiosis	1
gga-miR-92-3p	CPEB2	Oocyte meiosis	1
gga-miR-92-3p	ITPR1	Oocyte meiosis	1
gga-miR-92-3p	CPEB4	Oocyte meiosis	1
gga-miR-132a-3p	PPP2R5E	Oocyte meiosis	1
gga-miR-132a-3p	YWHAG	Oocyte meiosis	1
gga-miR-132a-3p	SPDYA	Oocyte meiosis	1
gga-miR-132b-3p	RPS6KA3	Oocyte meiosis	1
gga-miR-132b-3p	SMC3	Oocyte meiosis	1
gga-miR-1662	PPP1CB	Oocyte meiosis	1
gga-miR-23b-3p	PPP2R5E	Oocyte meiosis	1
gga-miR-23b-3p	CPEB2	Oocyte meiosis	1
gga-miR-24-3p	CDC27	Oocyte meiosis	1
gga-miR-29b-3p	CPEB3	Oocyte meiosis	1
gga-miR-1416-3p	PPP3CA	Oocyte meiosis	1
gga-miR-21-3p	ITPR3	Oocyte meiosis	1
gga-miR-21-3p	SLK	Oocyte meiosis	1
gga-miR-21-3p	CPEB3	Oocyte meiosis	1
gga-miR-21-3p	PPP2R5E	Oocyte meiosis	1
gga-miR-21-3p	RPS6KA6	Oocyte meiosis	1
gga-miR-26a-3p	ITPR1	Oocyte meiosis	1
gga-miR-338-5p	RPS6KA6	Oocyte meiosis	1
gga-miR-338-5p	AURKA	Oocyte meiosis	1
gga-miR-338-5p	PPP2R5C	Oocyte meiosis	1
gga-miR-338-5p	CPEB2	Oocyte meiosis	1
gga-miR-148a-3p	RPS6KA6	Oocyte meiosis	1
gga-miR-148a-3p	YWHAB	Oocyte meiosis	1
gga-miR-148a-3p	SKP1	Oocyte meiosis	1
gga-miR-148a-3p	PPP1CB	Oocyte meiosis	1
gga-miR-31-5p	CAMK2D	Oocyte meiosis	1
gga-let-7j-3p	CPEB2	Progesterone-mediated oocyte maturation	1
gga-let-7j-3p	GNAI1	Progesterone-mediated oocyte maturation	1
gga-miR-106-3p	AKT3	Progesterone-mediated oocyte maturation	1
gga-miR-106-3p	MAPK8	Progesterone-mediated oocyte maturation	1
gga-miR-106-5p	AKT3	Progesterone-mediated oocyte maturation	1
gga-miR-106-5p	ADCY2	Progesterone-mediated oocyte maturation	1
gga-miR-106-5p	PDE3B	Progesterone-mediated oocyte maturation	1
gga-miR-126-5p	PRKACB	Progesterone-mediated oocyte maturation	1
gga-miR-128-3p	MAPK14	Progesterone-mediated oocyte maturation	1
gga-miR-128-3p	PDE3B	Progesterone-mediated oocyte maturation	1
gga-miR-15c-5p	AKT3	Progesterone-mediated oocyte maturation	1
gga-miR-15c-5p	CPEB3	Progesterone-mediated oocyte maturation	1
gga-miR-15c-5p	PIK3R1	Progesterone-mediated oocyte maturation	1
gga-miR-15c-5p	CPEB2	Progesterone-mediated oocyte maturation	1
gga-miR-15c-5p	RPS6KA3	Progesterone-mediated oocyte maturation	1
gga-miR-15c-5p	RAF1	Progesterone-mediated oocyte maturation	1
gga-miR-16c-5p	CPEB3	Progesterone-mediated oocyte maturation	1
gga-miR-16c-5p	RPS6KA3	Progesterone-mediated oocyte maturation	1
gga-miR-16c-5p	CPEB2	Progesterone-mediated oocyte maturation	1
gga-miR-16c-5p	AKT3	Progesterone-mediated oocyte maturation	1
gga-miR-16c-5p	PIK3R1	Progesterone-mediated oocyte maturation	1
gga-miR-16c-5p	MAPK8	Progesterone-mediated oocyte maturation	1
gga-miR-16c-5p	RAF1	Progesterone-mediated oocyte maturation	1
gga-miR-202-5p	CPEB3	Progesterone-mediated oocyte maturation	1
gga-miR-20b-5p	PDE3B	Progesterone-mediated oocyte maturation	1
gga-miR-20b-5p	AKT3	Progesterone-mediated oocyte maturation	1
gga-miR-20b-5p	ADCY2	Progesterone-mediated oocyte maturation	1
gga-miR-218-5p	RPS6KA3	Progesterone-mediated oocyte maturation	1
gga-miR-221-3p	PIK3R1	Progesterone-mediated oocyte maturation	1
gga-miR-363-3p	CPEB3	Progesterone-mediated oocyte maturation	1
gga-miR-363-3p	AURKA	Progesterone-mediated oocyte maturation	1
gga-miR-363-3p	CPEB4	Progesterone-mediated oocyte maturation	1
gga-miR-363-3p	PIK3CD	Progesterone-mediated oocyte maturation	1
gga-miR-363-3p	CPEB2	Progesterone-mediated oocyte maturation	1
gga-miR-363-3p	PIK3R3	Progesterone-mediated oocyte maturation	1
gga-miR-449c-3p	PIK3R3	Progesterone-mediated oocyte maturation	1
gga-miR-449d-3p	CPEB3	Progesterone-mediated oocyte maturation	1
gga-miR-449d-3p	PRKACB	Progesterone-mediated oocyte maturation	1
gga-miR-449d-3p	STK10	Progesterone-mediated oocyte maturation	1
gga-miR-6700-3p	CDC27	Progesterone-mediated oocyte maturation	1
gga-miR-7	KRAS	Progesterone-mediated oocyte maturation	1
gga-miR-92-3p	CPEB3	Progesterone-mediated oocyte maturation	1
gga-miR-92-3p	CPEB2	Progesterone-mediated oocyte maturation	1
gga-miR-92-3p	CPEB4	Progesterone-mediated oocyte maturation	1
gga-miR-92-3p	PIK3R3	Progesterone-mediated oocyte maturation	1
gga-miR-92-3p	PIK3CB	Progesterone-mediated oocyte maturation	1
gga-miR-132a-3p	SPDYA	Progesterone-mediated oocyte maturation	1
gga-miR-132b-3p	RPS6KA3	Progesterone-mediated oocyte maturation	1
gga-miR-193b-3p	KRAS	Progesterone-mediated oocyte maturation	1
gga-miR-23b-3p	PIK3R3	Progesterone-mediated oocyte maturation	1
gga-miR-23b-3p	CPEB2	Progesterone-mediated oocyte maturation	1
gga-miR-24-3p	CDC27	Progesterone-mediated oocyte maturation	1
gga-miR-29b-3p	CPEB3	Progesterone-mediated oocyte maturation	1
gga-miR-29b-3p	AKT3	Progesterone-mediated oocyte maturation	1
gga-miR-29b-3p	PIK3R1	Progesterone-mediated oocyte maturation	1
gga-miR-1416-5p	AKT3	Progesterone-mediated oocyte maturation	1
gga-miR-1560-3p	AKT3	Progesterone-mediated oocyte maturation	1
gga-miR-21-3p	CPEB3	Progesterone-mediated oocyte maturation	1
gga-miR-21-3p	RPS6KA6	Progesterone-mediated oocyte maturation	1
gga-miR-338-5p	RPS6KA6	Progesterone-mediated oocyte maturation	1
gga-miR-338-5p	AURKA	Progesterone-mediated oocyte maturation	1
gga-miR-338-5p	CPEB2	Progesterone-mediated oocyte maturation	1
gga-miR-148a-3p	RPS6KA6	Progesterone-mediated oocyte maturation	1
gga-let-7j-3p	MCU	Cellular senescence	1
gga-miR-106-3p	BTRC	Cellular senescence	1
gga-miR-106-3p	AKT3	Cellular senescence	1
gga-miR-106-5p	E2F5	Cellular senescence	1
gga-miR-106-5p	PPP3R1	Cellular senescence	1
gga-miR-106-5p	AKT3	Cellular senescence	1
gga-miR-106-5p	TGFBR2	Cellular senescence	1
gga-miR-128-3p	ZFP36L1	Cellular senescence	1
gga-miR-128-3p	PPP1CC	Cellular senescence	1
gga-miR-128-3p	MAPK14	Cellular senescence	1
gga-miR-128-3p	TSC1	Cellular senescence	1
gga-miR-15c-5p	AKT3	Cellular senescence	1
gga-miR-15c-5p	CCNE1	Cellular senescence	1
gga-miR-15c-5p	BTRC	Cellular senescence	1
gga-miR-15c-5p	E2F3	Cellular senescence	1
gga-miR-15c-5p	CCND2	Cellular senescence	1
gga-miR-15c-5p	PIK3R1	Cellular senescence	1
gga-miR-15c-5p	NFATC2	Cellular senescence	1
gga-miR-15c-5p	HIPK3	Cellular senescence	1
gga-miR-15c-5p	RAF1	Cellular senescence	1
gga-miR-16c-5p	CCNE1	Cellular senescence	1
gga-miR-16c-5p	E2F3	Cellular senescence	1
gga-miR-16c-5p	AKT3	Cellular senescence	1
gga-miR-16c-5p	PIK3R1	Cellular senescence	1
gga-miR-16c-5p	RAF1	Cellular senescence	1
gga-miR-16c-5p	NFATC2	Cellular senescence	1
gga-miR-16c-5p	HIPK3	Cellular senescence	1
gga-miR-16c-5p	BTRC	Cellular senescence	1
gga-miR-16c-5p	CCND2	Cellular senescence	1
gga-miR-18b-3p	ITPR3	Cellular senescence	1
gga-miR-202-5p	TGFBR1	Cellular senescence	1
gga-miR-202-5p	HIPK1	Cellular senescence	1
gga-miR-202-5p	TGFBR2	Cellular senescence	1
gga-miR-203a	TGFB2	Cellular senescence	1
gga-miR-20b-5p	TGFBR2	Cellular senescence	1
gga-miR-20b-5p	E2F5	Cellular senescence	1
gga-miR-20b-5p	AKT3	Cellular senescence	1
gga-miR-20b-5p	PPP3R1	Cellular senescence	1
gga-miR-218-5p	NFATC3	Cellular senescence	1
gga-miR-221-3p	PPP3R1	Cellular senescence	1
gga-miR-221-3p	PIK3R1	Cellular senescence	1
gga-miR-221-3p	HIPK1	Cellular senescence	1
gga-miR-363-3p	ITPR1	Cellular senescence	1
gga-miR-363-3p	HIPK3	Cellular senescence	1
gga-miR-363-3p	PTEN	Cellular senescence	1
gga-miR-363-3p	HIPK1	Cellular senescence	1
gga-miR-363-3p	PIK3CD	Cellular senescence	1
gga-miR-363-3p	LIN54	Cellular senescence	1
gga-miR-363-3p	TSC1	Cellular senescence	1
gga-miR-363-3p	PIK3R3	Cellular senescence	1
gga-miR-449a	E2F5	Cellular senescence	1
gga-miR-449a	CDK6	Cellular senescence	1
gga-miR-449a	E2F3	Cellular senescence	1
gga-miR-449b-5p	E2F5	Cellular senescence	1
gga-miR-449b-5p	CDK6	Cellular senescence	1
gga-miR-449b-5p	E2F3	Cellular senescence	1
gga-miR-449c-3p	PIK3R3	Cellular senescence	1
gga-miR-449c-5p	E2F5	Cellular senescence	1
gga-miR-449c-5p	E2F3	Cellular senescence	1
gga-miR-449c-5p	CDK6	Cellular senescence	1
gga-miR-449d-3p	VDAC1	Cellular senescence	1
gga-miR-449d-5p	E2F5	Cellular senescence	1
gga-miR-449d-5p	CDK6	Cellular senescence	1
gga-miR-449d-5p	E2F3	Cellular senescence	1
gga-miR-7	VDAC1	Cellular senescence	1
gga-miR-7	KRAS	Cellular senescence	1
gga-miR-7	VDAC3	Cellular senescence	1
gga-miR-92-3p	HIPK3	Cellular senescence	1
gga-miR-92-3p	ITPR1	Cellular senescence	1
gga-miR-92-3p	TSC1	Cellular senescence	1
gga-miR-92-3p	HIPK1	Cellular senescence	1
gga-miR-92-3p	PTEN	Cellular senescence	1
gga-miR-92-3p	LIN54	Cellular senescence	1
gga-miR-92-3p	PIK3R3	Cellular senescence	1
gga-miR-92-3p	PIK3CB	Cellular senescence	1
gga-miR-132a-3p	MCU	Cellular senescence	1
gga-miR-132a-3p	NFATC3	Cellular senescence	1
gga-miR-1662	PPP1CB	Cellular senescence	1
gga-miR-193b-3p	KRAS	Cellular senescence	1
gga-miR-193b-3p	TGFB2	Cellular senescence	1
gga-miR-223	TSC1	Cellular senescence	1
gga-miR-23b-3p	PIK3R3	Cellular senescence	1
gga-miR-29b-3p	ZFP36L1	Cellular senescence	1
gga-miR-29b-3p	AKT3	Cellular senescence	1
gga-miR-29b-3p	PIK3R1	Cellular senescence	1
gga-miR-29b-3p	PTEN	Cellular senescence	1
gga-miR-1416-3p	PPP3CA	Cellular senescence	1
gga-miR-1416-5p	AKT3	Cellular senescence	1
gga-miR-1560-3p	AKT3	Cellular senescence	1
gga-miR-21-3p	ITPR3	Cellular senescence	1
gga-miR-21-3p	CDK6	Cellular senescence	1
gga-miR-21-3p	TGFBR2	Cellular senescence	1
gga-miR-21-5p	HIPK3	Cellular senescence	1
gga-miR-26a-3p	ITPR1	Cellular senescence	1
gga-miR-338-5p	ETS1	Cellular senescence	1
gga-miR-338-5p	LIN54	Cellular senescence	1
gga-miR-338-5p	MDM2	Cellular senescence	1
gga-miR-7472-5p	NFATC1	Cellular senescence	1
gga-miR-148a-3p	PTEN	Cellular senescence	1
gga-miR-148a-3p	PPP1CB	Cellular senescence	1
gga-let-7j-3p	PRKCD	Autophagy	1
gga-let-7j-3p	VMP1	Autophagy	1
gga-miR-106-3p	DAPK1	Autophagy	1
gga-miR-106-3p	AKT3	Autophagy	1
gga-miR-106-3p	MAPK8	Autophagy	1
gga-miR-106-5p	ATG7	Autophagy	1
gga-miR-106-5p	RAB33B	Autophagy	1
gga-miR-106-5p	ATG16L1	Autophagy	1
gga-miR-106-5p	AKT3	Autophagy	1
gga-miR-106-5p	RB1CC1	Autophagy	1
gga-miR-106-5p	MTMR3	Autophagy	1
gga-miR-125b-5p	ZFYVE1	Autophagy	1
gga-miR-125b-5p	PPP2CA	Autophagy	1
gga-miR-126-5p	PRKACB	Autophagy	1
gga-miR-128-3p	PRKAA2	Autophagy	1
gga-miR-128-3p	TSC1	Autophagy	1
gga-miR-128-3p	PDPK1	Autophagy	1
gga-miR-15c-5p	AKT3	Autophagy	1
gga-miR-15c-5p	WIPI2	Autophagy	1
gga-miR-15c-5p	MTMR3	Autophagy	1
gga-miR-15c-5p	PIK3R1	Autophagy	1
gga-miR-15c-5p	PDPK1	Autophagy	1
gga-miR-15c-5p	RAF1	Autophagy	1
gga-miR-16c-5p	WIPI2	Autophagy	1
gga-miR-16c-5p	PDPK1	Autophagy	1
gga-miR-16c-5p	AKT3	Autophagy	1
gga-miR-16c-5p	PIK3R1	Autophagy	1
gga-miR-16c-5p	MAPK8	Autophagy	1
gga-miR-16c-5p	RAF1	Autophagy	1
gga-miR-16c-5p	MTMR3	Autophagy	1
gga-miR-18b-3p	RPS6KB1	Autophagy	1
gga-miR-18b-3p	ULK2	Autophagy	1
gga-miR-202-5p	RAB39B	Autophagy	1
gga-miR-203a	ULK2	Autophagy	1
gga-miR-203a	HIF1A	Autophagy	1
gga-miR-203a	ATG14	Autophagy	1
gga-miR-20b-5p	ATG16L1	Autophagy	1
gga-miR-20b-5p	MTMR3	Autophagy	1
gga-miR-20b-5p	RB1CC1	Autophagy	1
gga-miR-20b-5p	RAB33B	Autophagy	1
gga-miR-20b-5p	AKT3	Autophagy	1
gga-miR-20b-5p	ATG7	Autophagy	1
gga-miR-221-3p	PIK3R1	Autophagy	1
gga-miR-2954	DAPK1	Autophagy	1
gga-miR-363-3p	ITPR1	Autophagy	1
gga-miR-363-3p	ATG14	Autophagy	1
gga-miR-363-3p	PTEN	Autophagy	1
gga-miR-363-3p	PIK3CD	Autophagy	1
gga-miR-363-3p	TSC1	Autophagy	1
gga-miR-363-3p	PIK3R3	Autophagy	1
gga-miR-449c-3p	PIK3R3	Autophagy	1
gga-miR-449d-3p	PRKACB	Autophagy	1
gga-miR-449d-5p	TRAF6	Autophagy	1
gga-miR-7	KRAS	Autophagy	1
gga-miR-7	SH3GLB1	Autophagy	1
gga-miR-92-3p	ITPR1	Autophagy	1
gga-miR-92-3p	TSC1	Autophagy	1
gga-miR-92-3p	PTEN	Autophagy	1
gga-miR-92-3p	PIK3R3	Autophagy	1
gga-miR-92-3p	ATG14	Autophagy	1
gga-miR-92-3p	PIK3CB	Autophagy	1
gga-miR-132a-3p	GABARAPL2	Autophagy	1
gga-miR-132a-3p	DAPK2	Autophagy	1
gga-miR-132b-3p	PRKAA2	Autophagy	1
gga-miR-193b-3p	KRAS	Autophagy	1
gga-miR-223	RPS6KB1	Autophagy	1
gga-miR-223	TSC1	Autophagy	1
gga-miR-23b-3p	LAMP1	Autophagy	1
gga-miR-23b-3p	RAB39B	Autophagy	1
gga-miR-23b-3p	PIK3R3	Autophagy	1
gga-miR-23b-3p	PDPK1	Autophagy	1
gga-miR-29b-3p	AKT3	Autophagy	1
gga-miR-29b-3p	PIK3R1	Autophagy	1
gga-miR-29b-3p	PTEN	Autophagy	1
gga-miR-1416-5p	AKT3	Autophagy	1
gga-miR-1560-3p	RAB7A	Autophagy	1
gga-miR-1560-3p	AKT3	Autophagy	1
gga-miR-26a-3p	ITPR1	Autophagy	1
gga-miR-338-5p	IRS4	Autophagy	1
gga-miR-338-5p	DAPK1	Autophagy	1
gga-miR-338-5p	LOC107051846	Autophagy	1
gga-miR-7472-5p	HMGB1	Autophagy	1
gga-miR-148a-3p	RRAGD	Autophagy	1
gga-miR-148a-3p	PTEN	Autophagy	1
gga-let-7j-3p	BMPR2	TGF-beta signaling pathway	1
gga-let-7j-3p	SMURF2	TGF-beta signaling pathway	1
gga-miR-106-3p	ROCK1	TGF-beta signaling pathway	1
gga-miR-106-5p	E2F5	TGF-beta signaling pathway	1
gga-miR-106-5p	BMPR2	TGF-beta signaling pathway	1
gga-miR-106-5p	ZFYVE9	TGF-beta signaling pathway	1
gga-miR-106-5p	TGFBR2	TGF-beta signaling pathway	1
gga-miR-106-5p	SMAD6	TGF-beta signaling pathway	1
gga-miR-125b-5p	SMURF1	TGF-beta signaling pathway	1
gga-miR-125b-5p	PPP2CA	TGF-beta signaling pathway	1
gga-miR-128-3p	NEO1	TGF-beta signaling pathway	1
gga-miR-128-3p	ACVR2A	TGF-beta signaling pathway	1
gga-miR-15c-5p	SMAD7	TGF-beta signaling pathway	1
gga-miR-15c-5p	SMURF1	TGF-beta signaling pathway	1
gga-miR-15c-5p	SMURF2	TGF-beta signaling pathway	1
gga-miR-16c-5p	SMAD7	TGF-beta signaling pathway	1
gga-miR-16c-5p	SMURF2	TGF-beta signaling pathway	1
gga-miR-16c-5p	SMURF1	TGF-beta signaling pathway	1
gga-miR-18b-3p	ROCK1	TGF-beta signaling pathway	1
gga-miR-18b-3p	RPS6KB1	TGF-beta signaling pathway	1
gga-miR-202-5p	ACVR1	TGF-beta signaling pathway	1
gga-miR-202-5p	TGFBR1	TGF-beta signaling pathway	1
gga-miR-202-5p	TGFBR2	TGF-beta signaling pathway	1
gga-miR-203a	TGFB2	TGF-beta signaling pathway	1
gga-miR-203a	ACVR2A	TGF-beta signaling pathway	1
gga-miR-20b-5p	ZFYVE9	TGF-beta signaling pathway	1
gga-miR-20b-5p	TGFBR2	TGF-beta signaling pathway	1
gga-miR-20b-5p	BMPR2	TGF-beta signaling pathway	1
gga-miR-20b-5p	E2F5	TGF-beta signaling pathway	1
gga-miR-20b-5p	SMAD6	TGF-beta signaling pathway	1
gga-miR-363-3p	SMURF1	TGF-beta signaling pathway	1
gga-miR-363-3p	GREM2	TGF-beta signaling pathway	1
gga-miR-363-3p	TGIF1	TGF-beta signaling pathway	1
gga-miR-449a	E2F5	TGF-beta signaling pathway	1
gga-miR-449b-5p	E2F5	TGF-beta signaling pathway	1
gga-miR-449c-3p	CUL1	TGF-beta signaling pathway	1
gga-miR-449c-5p	E2F5	TGF-beta signaling pathway	1
gga-miR-449d-3p	INHBB	TGF-beta signaling pathway	1
gga-miR-449d-3p	SKP1	TGF-beta signaling pathway	1
gga-miR-449d-5p	E2F5	TGF-beta signaling pathway	1
gga-miR-6678-3p	FBN1	TGF-beta signaling pathway	1
gga-miR-92-3p	SMURF1	TGF-beta signaling pathway	1
gga-miR-92-3p	TGIF1	TGF-beta signaling pathway	1
gga-miR-132a-3p	EP300	TGF-beta signaling pathway	1
gga-miR-132b-3p	BMPR1B	TGF-beta signaling pathway	1
gga-miR-132b-3p	ACVR2A	TGF-beta signaling pathway	1
gga-miR-193b-3p	TGFB2	TGF-beta signaling pathway	1
gga-miR-223	ACVR2A	TGF-beta signaling pathway	1
gga-miR-223	RPS6KB1	TGF-beta signaling pathway	1
gga-miR-23b-3p	SMURF2	TGF-beta signaling pathway	1
gga-miR-24-3p	FST	TGF-beta signaling pathway	1
gga-miR-29b-3p	FBN1	TGF-beta signaling pathway	1
gga-miR-29b-3p	SMURF2	TGF-beta signaling pathway	1
gga-miR-21-3p	THSD4	TGF-beta signaling pathway	1
gga-miR-21-3p	EP300	TGF-beta signaling pathway	1
gga-miR-21-3p	GREM2	TGF-beta signaling pathway	1
gga-miR-21-3p	TGFBR2	TGF-beta signaling pathway	1
gga-miR-21-5p	BMPR2	TGF-beta signaling pathway	1
gga-miR-338-5p	SMURF2	TGF-beta signaling pathway	1
gga-miR-338-5p	ID1	TGF-beta signaling pathway	1
gga-miR-338-5p	BMPR1A	TGF-beta signaling pathway	1
gga-miR-148a-3p	FBN1	TGF-beta signaling pathway	1
gga-miR-148a-3p	LTBP1	TGF-beta signaling pathway	1
gga-miR-148a-3p	INHBB	TGF-beta signaling pathway	1
gga-miR-148a-3p	ACVR1	TGF-beta signaling pathway	1
gga-miR-148a-3p	ROCK1	TGF-beta signaling pathway	1
gga-miR-148a-3p	SKP1	TGF-beta signaling pathway	1
gga-let-7j-3p	TCF7L2	Wnt signaling pathway	1
gga-let-7j-3p	ZNRF3	Wnt signaling pathway	1
gga-miR-106-3p	BTRC	Wnt signaling pathway	1
gga-miR-106-3p	PRKCB	Wnt signaling pathway	1
gga-miR-106-3p	MAPK8	Wnt signaling pathway	1
gga-miR-106-5p	VANGL1	Wnt signaling pathway	1
gga-miR-106-5p	PPP3R1	Wnt signaling pathway	1
gga-miR-106-5p	APCDD1	Wnt signaling pathway	1
gga-miR-125b-5p	TLE3	Wnt signaling pathway	1
gga-miR-126-5p	PRKACB	Wnt signaling pathway	1
gga-miR-126-5p	PRKCA	Wnt signaling pathway	1
gga-miR-126-5p	LRP6	Wnt signaling pathway	1
gga-miR-15c-5p	BTRC	Wnt signaling pathway	1
gga-miR-15c-5p	CCND2	Wnt signaling pathway	1
gga-miR-15c-5p	SIAH1	Wnt signaling pathway	1
gga-miR-15c-5p	NKD1	Wnt signaling pathway	1
gga-miR-15c-5p	NFATC2	Wnt signaling pathway	1
gga-miR-15c-5p	TBL1XR1	Wnt signaling pathway	1
gga-miR-16c-5p	SIAH1	Wnt signaling pathway	1
gga-miR-16c-5p	MAPK8	Wnt signaling pathway	1
gga-miR-16c-5p	NFATC2	Wnt signaling pathway	1
gga-miR-16c-5p	BTRC	Wnt signaling pathway	1
gga-miR-16c-5p	CCND2	Wnt signaling pathway	1
gga-miR-16c-5p	TBL1XR1	Wnt signaling pathway	1
gga-miR-16c-5p	NKD1	Wnt signaling pathway	1
gga-miR-203a	NLK	Wnt signaling pathway	1
gga-miR-203a	APC	Wnt signaling pathway	1
gga-miR-20b-5p	VANGL1	Wnt signaling pathway	1
gga-miR-20b-5p	APCDD1	Wnt signaling pathway	1
gga-miR-20b-5p	PPP3R1	Wnt signaling pathway	1
gga-miR-218-5p	LGR4	Wnt signaling pathway	1
gga-miR-218-5p	NFATC3	Wnt signaling pathway	1
gga-miR-221-3p	PPP3R1	Wnt signaling pathway	1
gga-miR-221-3p	TLE3	Wnt signaling pathway	1
gga-miR-2954	TLE1	Wnt signaling pathway	1
gga-miR-363-3p	DVL1	Wnt signaling pathway	1
gga-miR-363-3p	TBL1XR1	Wnt signaling pathway	1
gga-miR-363-3p	SERPINF1	Wnt signaling pathway	1
gga-miR-363-3p	DAAM1	Wnt signaling pathway	1
gga-miR-363-3p	ROR1	Wnt signaling pathway	1
gga-miR-449a	LEF1	Wnt signaling pathway	1
gga-miR-449a	LGR4	Wnt signaling pathway	1
gga-miR-449a	TBL1XR1	Wnt signaling pathway	1
gga-miR-449b-5p	LEF1	Wnt signaling pathway	1
gga-miR-449b-5p	LGR4	Wnt signaling pathway	1
gga-miR-449b-5p	TBL1XR1	Wnt signaling pathway	1
gga-miR-449c-3p	CUL1	Wnt signaling pathway	1
gga-miR-449c-5p	LEF1	Wnt signaling pathway	1
gga-miR-449c-5p	TBL1XR1	Wnt signaling pathway	1
gga-miR-449c-5p	LGR4	Wnt signaling pathway	1
gga-miR-449d-3p	SKP1	Wnt signaling pathway	1
gga-miR-449d-3p	PRKACB	Wnt signaling pathway	1
gga-miR-449d-5p	LEF1	Wnt signaling pathway	1
gga-miR-449d-5p	APCDD1L	Wnt signaling pathway	1
gga-miR-449d-5p	LGR4	Wnt signaling pathway	1
gga-miR-449d-5p	TBL1XR1	Wnt signaling pathway	1
gga-miR-449d-5p	TCF7	Wnt signaling pathway	1
gga-miR-6700-3p	ZNRF3	Wnt signaling pathway	1
gga-miR-7	PRKCB	Wnt signaling pathway	1
gga-miR-7	CAMK2D	Wnt signaling pathway	1
gga-miR-92-3p	TBL1XR1	Wnt signaling pathway	1
gga-miR-92-3p	DAAM1	Wnt signaling pathway	1
gga-miR-92-3p	SERPINF1	Wnt signaling pathway	1
gga-miR-132a-3p	EP300	Wnt signaling pathway	1
gga-miR-132a-3p	NFATC3	Wnt signaling pathway	1
gga-miR-193b-3p	TBL1XR1	Wnt signaling pathway	1
gga-miR-193b-3p	SIAH1	Wnt signaling pathway	1
gga-miR-223	SIAH1	Wnt signaling pathway	1
gga-miR-1416-3p	PPP3CA	Wnt signaling pathway	1
gga-miR-1560-3p	APC	Wnt signaling pathway	1
gga-miR-21-3p	VANGL2	Wnt signaling pathway	1
gga-miR-21-3p	EP300	Wnt signaling pathway	1
gga-miR-338-5p	AXIN1	Wnt signaling pathway	1
gga-miR-338-5p	WIF1	Wnt signaling pathway	1
gga-miR-7472-5p	NFATC1	Wnt signaling pathway	1
gga-miR-148a-3p	TBL1XR1	Wnt signaling pathway	1
gga-miR-148a-3p	SKP1	Wnt signaling pathway	1
gga-miR-148a-3p	PRICKLE2	Wnt signaling pathway	1
gga-miR-31-5p	CAMK2D	Wnt signaling pathway	1
gga-let-7j-3p	CAV2	Focal adhesion	1
gga-let-7j-3p	ARHGAP5	Focal adhesion	1
gga-let-7j-3p	RAP1B	Focal adhesion	1
gga-let-7j-3p	COL9A1	Focal adhesion	1
gga-let-7j-3p	VCL	Focal adhesion	1
gga-miR-106-3p	ROCK1	Focal adhesion	1
gga-miR-106-3p	ARHGAP5	Focal adhesion	1
gga-miR-106-3p	PRKCB	Focal adhesion	1
gga-miR-106-3p	FYN	Focal adhesion	1
gga-miR-106-3p	AKT3	Focal adhesion	1
gga-miR-106-3p	MAPK8	Focal adhesion	1
gga-miR-106-5p	AKT3	Focal adhesion	1
gga-miR-106-5p	SOS1	Focal adhesion	1
gga-miR-106-5p	ITGB8	Focal adhesion	1
gga-miR-106-5p	SHC4	Focal adhesion	1
gga-miR-125b-5p	ITGA8	Focal adhesion	1
gga-miR-125b-5p	RASGRF1	Focal adhesion	1
gga-miR-126-5p	ITGB6	Focal adhesion	1
gga-miR-126-5p	PRKCA	Focal adhesion	1
gga-miR-126-5p	PDGFRA	Focal adhesion	1
gga-miR-126-5p	ITGB8	Focal adhesion	1
gga-miR-126-5p	THBS2	Focal adhesion	1
gga-miR-126-5p	TNC	Focal adhesion	1
gga-miR-128-3p	RAP1B	Focal adhesion	1
gga-miR-128-3p	PPP1CC	Focal adhesion	1
gga-miR-128-3p	CRKL	Focal adhesion	1
gga-miR-128-3p	MET	Focal adhesion	1
gga-miR-128-3p	RELN	Focal adhesion	1
gga-miR-128-3p	PDPK1	Focal adhesion	1
gga-miR-128-3p	VEGFC	Focal adhesion	1
gga-miR-15c-5p	AKT3	Focal adhesion	1
gga-miR-15c-5p	SOS2	Focal adhesion	1
gga-miR-15c-5p	LAMC1	Focal adhesion	1
gga-miR-15c-5p	HGF	Focal adhesion	1
gga-miR-15c-5p	ARHGAP5	Focal adhesion	1
gga-miR-15c-5p	CCND2	Focal adhesion	1
gga-miR-15c-5p	RELN	Focal adhesion	1
gga-miR-15c-5p	PIK3R1	Focal adhesion	1
gga-miR-15c-5p	PDPK1	Focal adhesion	1
gga-miR-15c-5p	RAF1	Focal adhesion	1
gga-miR-16c-5p	PDPK1	Focal adhesion	1
gga-miR-16c-5p	AKT3	Focal adhesion	1
gga-miR-16c-5p	SOS2	Focal adhesion	1
gga-miR-16c-5p	ARHGAP5	Focal adhesion	1
gga-miR-16c-5p	PIK3R1	Focal adhesion	1
gga-miR-16c-5p	MAPK8	Focal adhesion	1
gga-miR-16c-5p	LAMC1	Focal adhesion	1
gga-miR-16c-5p	RELN	Focal adhesion	1
gga-miR-16c-5p	RAF1	Focal adhesion	1
gga-miR-16c-5p	HGF	Focal adhesion	1
gga-miR-16c-5p	CCND2	Focal adhesion	1
gga-miR-18b-3p	ROCK1	Focal adhesion	1
gga-miR-202-5p	RAP1A	Focal adhesion	1
gga-miR-202-5p	TLN2	Focal adhesion	1
gga-miR-202-5p	THBS2	Focal adhesion	1
gga-miR-203a	RAPGEF1	Focal adhesion	1
gga-miR-203a	PPP1R12A	Focal adhesion	1
gga-miR-203a	FYN	Focal adhesion	1
gga-miR-20b-5p	SOS1	Focal adhesion	1
gga-miR-20b-5p	ITGB8	Focal adhesion	1
gga-miR-20b-5p	AKT3	Focal adhesion	1
gga-miR-20b-5p	SHC4	Focal adhesion	1
gga-miR-218-5p	RELN	Focal adhesion	1
gga-miR-218-5p	SHC4	Focal adhesion	1
gga-miR-218-5p	TNC	Focal adhesion	1
gga-miR-221-3p	PIK3R1	Focal adhesion	1
gga-miR-2954	CRKL	Focal adhesion	1
gga-miR-363-3p	ITGA8	Focal adhesion	1
gga-miR-363-3p	PPP1R12A	Focal adhesion	1
gga-miR-363-3p	PTEN	Focal adhesion	1
gga-miR-363-3p	COL4A5	Focal adhesion	1
gga-miR-363-3p	PIK3CD	Focal adhesion	1
gga-miR-363-3p	ITGA6	Focal adhesion	1
gga-miR-363-3p	PIK3R3	Focal adhesion	1
gga-miR-363-3p	PDGFD	Focal adhesion	1
gga-miR-449a	PDGFRA	Focal adhesion	1
gga-miR-449a	RELN	Focal adhesion	1
gga-miR-449b-5p	PDGFRA	Focal adhesion	1
gga-miR-449b-5p	RELN	Focal adhesion	1
gga-miR-449c-3p	RAPGEF1	Focal adhesion	1
gga-miR-449c-3p	PIK3R3	Focal adhesion	1
gga-miR-449c-5p	PDGFRA	Focal adhesion	1
gga-miR-449c-5p	RELN	Focal adhesion	1
gga-miR-449d-3p	ARHGAP5	Focal adhesion	1
gga-miR-449d-5p	PDGFRA	Focal adhesion	1
gga-miR-449d-5p	RELN	Focal adhesion	1
gga-miR-449d-5p	ITGA8	Focal adhesion	1
gga-miR-6678-3p	PAK3	Focal adhesion	1
gga-miR-6700-5p	PAK2	Focal adhesion	1
gga-miR-7	PRKCB	Focal adhesion	1
gga-miR-7	ITGA9	Focal adhesion	1
gga-miR-7	VCL	Focal adhesion	1
gga-miR-92-3p	PPP1R12A	Focal adhesion	1
gga-miR-92-3p	ITGA8	Focal adhesion	1
gga-miR-92-3p	PTEN	Focal adhesion	1
gga-miR-92-3p	PIK3R3	Focal adhesion	1
gga-miR-92-3p	PIK3CB	Focal adhesion	1
gga-miR-132a-3p	ACTG1	Focal adhesion	1
gga-miR-132b-3p	CRKL	Focal adhesion	1
gga-miR-132b-3p	PAK2	Focal adhesion	1
gga-miR-132b-3p	COL9A2	Focal adhesion	1
gga-miR-1662	PPP1CB	Focal adhesion	1
gga-miR-193b-3p	LAMC1	Focal adhesion	1
gga-miR-23b-3p	PIK3R3	Focal adhesion	1
gga-miR-23b-3p	PDPK1	Focal adhesion	1
gga-miR-23b-3p	PPP1R12A	Focal adhesion	1
gga-miR-24-3p	RAP1A	Focal adhesion	1
gga-miR-24-3p	RAP1B	Focal adhesion	1
gga-miR-29b-3p	COL4A5	Focal adhesion	1
gga-miR-29b-3p	COL4A1	Focal adhesion	1
gga-miR-29b-3p	COL1A2	Focal adhesion	1
gga-miR-29b-3p	COL4A6	Focal adhesion	1
gga-miR-29b-3p	COL4A2	Focal adhesion	1
gga-miR-29b-3p	COL6A3	Focal adhesion	1
gga-miR-29b-3p	COL9A1	Focal adhesion	1
gga-miR-29b-3p	LAMC1	Focal adhesion	1
gga-miR-29b-3p	AKT3	Focal adhesion	1
gga-miR-29b-3p	PIK3R1	Focal adhesion	1
gga-miR-29b-3p	PTEN	Focal adhesion	1
gga-miR-1416-5p	AKT3	Focal adhesion	1
gga-miR-1560-3p	AKT3	Focal adhesion	1
gga-miR-21-3p	MET	Focal adhesion	1
gga-miR-21-3p	SOS2	Focal adhesion	1
gga-miR-26a-3p	MET	Focal adhesion	1
gga-miR-338-5p	ARHGAP5	Focal adhesion	1
gga-miR-338-5p	LAMA5	Focal adhesion	1
gga-miR-338-5p	RAP1B	Focal adhesion	1
gga-miR-338-5p	COL4A3	Focal adhesion	1
gga-miR-338-5p	SOS2	Focal adhesion	1
gga-miR-7472-5p	SRC	Focal adhesion	1
gga-miR-7472-5p	SHC4	Focal adhesion	1
gga-miR-148a-3p	SOS2	Focal adhesion	1
gga-miR-148a-3p	COL6A3	Focal adhesion	1
gga-miR-148a-3p	COL4A1	Focal adhesion	1
gga-miR-148a-3p	ITGAV	Focal adhesion	1
gga-miR-148a-3p	PTEN	Focal adhesion	1
gga-miR-148a-3p	ROCK1	Focal adhesion	1
gga-miR-148a-3p	PPP1CB	Focal adhesion	1
gga-miR-148a-3p	PPP1R12A	Focal adhesion	1
gga-let-7j-3p	TCF7L2	Adherens junction	1
gga-let-7j-3p	VCL	Adherens junction	1
gga-miR-106-3p	PTPN1	Adherens junction	1
gga-miR-106-3p	FYN	Adherens junction	1
gga-miR-106-5p	WASF1	Adherens junction	1
gga-miR-106-5p	TGFBR2	Adherens junction	1
gga-miR-128-3p	MET	Adherens junction	1
gga-miR-15c-5p	INSR	Adherens junction	1
gga-miR-16c-5p	INSR	Adherens junction	1
gga-miR-202-5p	TGFBR1	Adherens junction	1
gga-miR-202-5p	TGFBR2	Adherens junction	1
gga-miR-203a	SNAI2	Adherens junction	1
gga-miR-203a	PTPN1	Adherens junction	1
gga-miR-203a	FYN	Adherens junction	1
gga-miR-203a	NLK	Adherens junction	1
gga-miR-20b-5p	TGFBR2	Adherens junction	1
gga-miR-218-5p	LMO7	Adherens junction	1
gga-miR-218-5p	WASL	Adherens junction	1
gga-miR-218-5p	PTPRM	Adherens junction	1
gga-miR-221-3p	WASF3	Adherens junction	1
gga-miR-363-3p	PTPRB	Adherens junction	1
gga-miR-449a	LEF1	Adherens junction	1
gga-miR-449a	WASF1	Adherens junction	1
gga-miR-449b-5p	LEF1	Adherens junction	1
gga-miR-449b-5p	WASF1	Adherens junction	1
gga-miR-449c-5p	LEF1	Adherens junction	1
gga-miR-449c-5p	WASF1	Adherens junction	1
gga-miR-449d-5p	LEF1	Adherens junction	1
gga-miR-449d-5p	WASF1	Adherens junction	1
gga-miR-449d-5p	AFDN	Adherens junction	1
gga-miR-449d-5p	TCF7	Adherens junction	1
gga-miR-7	VCL	Adherens junction	1
gga-miR-92-3p	WASL	Adherens junction	1
gga-miR-132a-3p	EP300	Adherens junction	1
gga-miR-132a-3p	AFDN	Adherens junction	1
gga-miR-132a-3p	ACTG1	Adherens junction	1
gga-miR-23b-3p	TJP1	Adherens junction	1
gga-miR-23b-3p	WASF3	Adherens junction	1
gga-miR-21-3p	MET	Adherens junction	1
gga-miR-21-3p	EP300	Adherens junction	1
gga-miR-21-3p	TJP1	Adherens junction	1
gga-miR-21-3p	TGFBR2	Adherens junction	1
gga-miR-26a-3p	MET	Adherens junction	1
gga-miR-338-5p	INSR	Adherens junction	1
gga-miR-338-5p	PTPRM	Adherens junction	1
gga-miR-338-5p	CTNNA1	Adherens junction	1
gga-miR-7472-5p	SRC	Adherens junction	1
gga-miR-106-3p	RAB8B	Tight junction	1
gga-miR-106-3p	ARHGAP17	Tight junction	1
gga-miR-106-3p	ROCK1	Tight junction	1
gga-miR-106-3p	MAPK8	Tight junction	1
gga-miR-106-5p	MAP3K5	Tight junction	1
gga-miR-106-5p	TIAM1	Tight junction	1
gga-miR-125b-5p	PPP2CA	Tight junction	1
gga-miR-126-5p	PRKACB	Tight junction	1
gga-miR-126-5p	MAGI1	Tight junction	1
gga-miR-126-5p	ARPC1A	Tight junction	1
gga-miR-128-3p	PRKAA2	Tight junction	1
gga-miR-15c-5p	NEDD4	Tight junction	1
gga-miR-15c-5p	RAPGEF6	Tight junction	1
gga-miR-16c-5p	NEDD4	Tight junction	1
gga-miR-16c-5p	MAPK8	Tight junction	1
gga-miR-16c-5p	RAPGEF6	Tight junction	1
gga-miR-18b-3p	ROCK1	Tight junction	1
gga-miR-18b-5p	NEDD4	Tight junction	1
gga-miR-18b-5p	MAP3K1	Tight junction	1
gga-miR-202-5p	RAB8B	Tight junction	1
gga-miR-202-5p	RAP1A	Tight junction	1
gga-miR-20b-5p	TIAM1	Tight junction	1
gga-miR-20b-5p	MAP3K5	Tight junction	1
gga-miR-218-5p	RAB8B	Tight junction	1
gga-miR-218-5p	PPP2R2A	Tight junction	1
gga-miR-2954	TJP2	Tight junction	1
gga-miR-363-3p	ARPC2	Tight junction	1
gga-miR-363-3p	MYH9	Tight junction	1
gga-miR-449d-3p	PRKACB	Tight junction	1
gga-miR-449d-3p	ARPC2	Tight junction	1
gga-miR-449d-5p	AFDN	Tight junction	1
gga-miR-92-3p	ARPC2	Tight junction	1
gga-miR-92-3p	MYH9	Tight junction	1
gga-miR-132a-3p	AFDN	Tight junction	1
gga-miR-132a-3p	ACTG1	Tight junction	1
gga-miR-132b-3p	PRKAA2	Tight junction	1
gga-miR-132b-3p	MAP3K1	Tight junction	1
gga-miR-1662	RAPGEF2	Tight junction	1
gga-miR-223	RAB8B	Tight junction	1
gga-miR-223	MYH10	Tight junction	1
gga-miR-23b-3p	TJP1	Tight junction	1
gga-miR-23b-3p	MPP5	Tight junction	1
gga-miR-23b-3p	MAP3K1	Tight junction	1
gga-miR-23b-3p	MAP3K5	Tight junction	1
gga-miR-24-3p	RAP1A	Tight junction	1
gga-miR-24-3p	MAGI1	Tight junction	1
gga-miR-29b-3p	DLG2	Tight junction	1
gga-miR-29b-3p	YBX3	Tight junction	1
gga-miR-1416-5p	CFTR	Tight junction	1
gga-miR-21-3p	RAPGEF2	Tight junction	1
gga-miR-21-3p	TJP1	Tight junction	1
gga-miR-21-5p	MAP3K1	Tight junction	1
gga-miR-338-5p	CTTN	Tight junction	1
gga-miR-338-5p	AMOTL1	Tight junction	1
gga-miR-338-5p	AMOTL2	Tight junction	1
gga-miR-7472-5p	SRC	Tight junction	1
gga-miR-148a-3p	PRKAG2	Tight junction	1
gga-miR-148a-3p	ROCK1	Tight junction	1
gga-let-7j-3p	COL9A1	ECM-receptor interaction	1
gga-miR-106-5p	ITGB8	ECM-receptor interaction	1
gga-miR-125b-5p	ITGA8	ECM-receptor interaction	1
gga-miR-126-5p	ITGB6	ECM-receptor interaction	1
gga-miR-126-5p	ITGB8	ECM-receptor interaction	1
gga-miR-126-5p	THBS2	ECM-receptor interaction	1
gga-miR-126-5p	TNC	ECM-receptor interaction	1
gga-miR-128-3p	RELN	ECM-receptor interaction	1
gga-miR-15c-5p	LAMC1	ECM-receptor interaction	1
gga-miR-15c-5p	RELN	ECM-receptor interaction	1
gga-miR-16c-5p	LAMC1	ECM-receptor interaction	1
gga-miR-16c-5p	RELN	ECM-receptor interaction	1
gga-miR-202-5p	THBS2	ECM-receptor interaction	1
gga-miR-20b-5p	ITGB8	ECM-receptor interaction	1
gga-miR-218-5p	RELN	ECM-receptor interaction	1
gga-miR-218-5p	TNC	ECM-receptor interaction	1
gga-miR-363-3p	ITGA8	ECM-receptor interaction	1
gga-miR-363-3p	COL4A5	ECM-receptor interaction	1
gga-miR-363-3p	ITGA6	ECM-receptor interaction	1
gga-miR-449a	RELN	ECM-receptor interaction	1
gga-miR-449b-5p	RELN	ECM-receptor interaction	1
gga-miR-449c-5p	RELN	ECM-receptor interaction	1
gga-miR-449d-5p	RELN	ECM-receptor interaction	1
gga-miR-449d-5p	ITGA8	ECM-receptor interaction	1
gga-miR-7	ITGA9	ECM-receptor interaction	1
gga-miR-92-3p	NPNT	ECM-receptor interaction	1
gga-miR-92-3p	ITGA8	ECM-receptor interaction	1
gga-miR-132b-3p	COL9A2	ECM-receptor interaction	1
gga-miR-193b-3p	LAMC1	ECM-receptor interaction	1
gga-miR-24-3p	FREM2	ECM-receptor interaction	1
gga-miR-29b-3p	COL4A5	ECM-receptor interaction	1
gga-miR-29b-3p	COL4A1	ECM-receptor interaction	1
gga-miR-29b-3p	COL1A2	ECM-receptor interaction	1
gga-miR-29b-3p	COL4A6	ECM-receptor interaction	1
gga-miR-29b-3p	COL4A2	ECM-receptor interaction	1
gga-miR-29b-3p	COL6A3	ECM-receptor interaction	1
gga-miR-29b-3p	COL9A1	ECM-receptor interaction	1
gga-miR-29b-3p	LAMC1	ECM-receptor interaction	1
gga-miR-338-5p	LAMA5	ECM-receptor interaction	1
gga-miR-338-5p	COL4A3	ECM-receptor interaction	1
gga-miR-148a-3p	COL6A3	ECM-receptor interaction	1
gga-miR-148a-3p	COL4A1	ECM-receptor interaction	1
gga-miR-148a-3p	ITGAV	ECM-receptor interaction	1
gga-let-7j-3p	RAP1B	MAPK signaling pathway	1
gga-let-7j-3p	MAP2K4	MAPK signaling pathway	1
gga-let-7j-3p	KIT	MAPK signaling pathway	1
gga-let-7j-3p	PPM1A	MAPK signaling pathway	1
gga-miR-106-3p	PRKCB	MAPK signaling pathway	1
gga-miR-106-3p	AKT3	MAPK signaling pathway	1
gga-miR-106-3p	MAPK8	MAPK signaling pathway	1
gga-miR-106-5p	MAP3K2	MAPK signaling pathway	1
gga-miR-106-5p	MKNK2	MAPK signaling pathway	1
gga-miR-106-5p	PPP3R1	MAPK signaling pathway	1
gga-miR-106-5p	RASA1	MAPK signaling pathway	1
gga-miR-106-5p	MAP3K5	MAPK signaling pathway	1
gga-miR-106-5p	RASA2	MAPK signaling pathway	1
gga-miR-106-5p	AKT3	MAPK signaling pathway	1
gga-miR-106-5p	SOS1	MAPK signaling pathway	1
gga-miR-106-5p	RASGRF2	MAPK signaling pathway	1
gga-miR-106-5p	RPS6KA5	MAPK signaling pathway	1
gga-miR-106-5p	TGFBR2	MAPK signaling pathway	1
gga-miR-125b-5p	RASGRF1	MAPK signaling pathway	1
gga-miR-126-5p	CACNA2D1	MAPK signaling pathway	1
gga-miR-126-5p	FGF7	MAPK signaling pathway	1
gga-miR-126-5p	PRKACB	MAPK signaling pathway	1
gga-miR-126-5p	PRKCA	MAPK signaling pathway	1
gga-miR-126-5p	RASA2	MAPK signaling pathway	1
gga-miR-126-5p	PDGFRA	MAPK signaling pathway	1
gga-miR-126-5p	DUSP5	MAPK signaling pathway	1
gga-miR-128-3p	RAP1B	MAPK signaling pathway	1
gga-miR-128-3p	MAPK14	MAPK signaling pathway	1
gga-miR-128-3p	CRKL	MAPK signaling pathway	1
gga-miR-128-3p	MET	MAPK signaling pathway	1
gga-miR-128-3p	MAPK8IP3	MAPK signaling pathway	1
gga-miR-128-3p	CACNA2D3	MAPK signaling pathway	1
gga-miR-128-3p	MKNK2	MAPK signaling pathway	1
gga-miR-128-3p	RPS6KA5	MAPK signaling pathway	1
gga-miR-128-3p	NF1	MAPK signaling pathway	1
gga-miR-128-3p	VEGFC	MAPK signaling pathway	1
gga-miR-15c-5p	FGF7	MAPK signaling pathway	1
gga-miR-15c-5p	AKT3	MAPK signaling pathway	1
gga-miR-15c-5p	PTPRR	MAPK signaling pathway	1
gga-miR-15c-5p	SOS2	MAPK signaling pathway	1
gga-miR-15c-5p	NF1	MAPK signaling pathway	1
gga-miR-15c-5p	HGF	MAPK signaling pathway	1
gga-miR-15c-5p	RPS6KA3	MAPK signaling pathway	1
gga-miR-15c-5p	DUSP7	MAPK signaling pathway	1
gga-miR-15c-5p	INSR	MAPK signaling pathway	1
gga-miR-15c-5p	RAF1	MAPK signaling pathway	1
gga-miR-16c-5p	PTPRR	MAPK signaling pathway	1
gga-miR-16c-5p	FGF7	MAPK signaling pathway	1
gga-miR-16c-5p	RPS6KA3	MAPK signaling pathway	1
gga-miR-16c-5p	AKT3	MAPK signaling pathway	1
gga-miR-16c-5p	SOS2	MAPK signaling pathway	1
gga-miR-16c-5p	MAPK8	MAPK signaling pathway	1
gga-miR-16c-5p	NF1	MAPK signaling pathway	1
gga-miR-16c-5p	RAF1	MAPK signaling pathway	1
gga-miR-16c-5p	INSR	MAPK signaling pathway	1
gga-miR-16c-5p	HGF	MAPK signaling pathway	1
gga-miR-16c-5p	DUSP7	MAPK signaling pathway	1
gga-miR-18b-5p	MAP3K1	MAPK signaling pathway	1
gga-miR-18b-5p	DUSP16	MAPK signaling pathway	1
gga-miR-202-5p	TGFBR1	MAPK signaling pathway	1
gga-miR-202-5p	RAP1A	MAPK signaling pathway	1
gga-miR-202-5p	TGFBR2	MAPK signaling pathway	1
gga-miR-203a	TGFB2	MAPK signaling pathway	1
gga-miR-203a	NLK	MAPK signaling pathway	1
gga-miR-203a	MEF2C	MAPK signaling pathway	1
gga-miR-20b-5p	MAP3K2	MAPK signaling pathway	1
gga-miR-20b-5p	RASA2	MAPK signaling pathway	1
gga-miR-20b-5p	RASGRF2	MAPK signaling pathway	1
gga-miR-20b-5p	RPS6KA5	MAPK signaling pathway	1
gga-miR-20b-5p	SOS1	MAPK signaling pathway	1
gga-miR-20b-5p	TGFBR2	MAPK signaling pathway	1
gga-miR-20b-5p	MKNK2	MAPK signaling pathway	1
gga-miR-20b-5p	RASA1	MAPK signaling pathway	1
gga-miR-20b-5p	AKT3	MAPK signaling pathway	1
gga-miR-20b-5p	MAP3K5	MAPK signaling pathway	1
gga-miR-20b-5p	PPP3R1	MAPK signaling pathway	1
gga-miR-218-5p	RPS6KA3	MAPK signaling pathway	1
gga-miR-218-5p	NFATC3	MAPK signaling pathway	1
gga-miR-221-3p	FOS	MAPK signaling pathway	1
gga-miR-221-3p	TAB2	MAPK signaling pathway	1
gga-miR-221-3p	PPP3R1	MAPK signaling pathway	1
gga-miR-221-3p	ERBB4	MAPK signaling pathway	1
gga-miR-2954	EFNA5	MAPK signaling pathway	1
gga-miR-2954	CRKL	MAPK signaling pathway	1
gga-miR-363-3p	MAP2K4	MAPK signaling pathway	1
gga-miR-363-3p	ELK4	MAPK signaling pathway	1
gga-miR-363-3p	MAP3K20	MAPK signaling pathway	1
gga-miR-363-3p	DUSP10	MAPK signaling pathway	1
gga-miR-363-3p	DUSP5	MAPK signaling pathway	1
gga-miR-363-3p	DUSP1	MAPK signaling pathway	1
gga-miR-363-3p	PDGFD	MAPK signaling pathway	1
gga-miR-449a	PDGFRA	MAPK signaling pathway	1
gga-miR-449b-5p	PDGFRA	MAPK signaling pathway	1
gga-miR-449c-5p	PDGFRA	MAPK signaling pathway	1
gga-miR-449d-3p	PRKACB	MAPK signaling pathway	1
gga-miR-449d-5p	ELK4	MAPK signaling pathway	1
gga-miR-449d-5p	PDGFRA	MAPK signaling pathway	1
gga-miR-449d-5p	TRAF6	MAPK signaling pathway	1
gga-miR-6648-3p	DUSP16	MAPK signaling pathway	1
gga-miR-6678-3p	ELK4	MAPK signaling pathway	1
gga-miR-6700-5p	PAK2	MAPK signaling pathway	1
gga-miR-7	PRKCB	MAPK signaling pathway	1
gga-miR-7	KRAS	MAPK signaling pathway	1
gga-miR-92-3p	MAP2K4	MAPK signaling pathway	1
gga-miR-92-3p	DUSP1	MAPK signaling pathway	1
gga-miR-92-3p	DUSP5	MAPK signaling pathway	1
gga-miR-92-3p	DUSP10	MAPK signaling pathway	1
gga-miR-132a-3p	RASA1	MAPK signaling pathway	1
gga-miR-132a-3p	NFATC3	MAPK signaling pathway	1
gga-miR-132a-3p	MAP4K4	MAPK signaling pathway	1
gga-miR-132a-5p	DUSP7	MAPK signaling pathway	1
gga-miR-132a-5p	IGF2	MAPK signaling pathway	1
gga-miR-132b-3p	RPS6KA3	MAPK signaling pathway	1
gga-miR-132b-3p	FAS	MAPK signaling pathway	1
gga-miR-132b-3p	MAP3K1	MAPK signaling pathway	1
gga-miR-132b-3p	CRKL	MAPK signaling pathway	1
gga-miR-132b-3p	PAK2	MAPK signaling pathway	1
gga-miR-1662	RAPGEF2	MAPK signaling pathway	1
gga-miR-193b-3p	KRAS	MAPK signaling pathway	1
gga-miR-193b-3p	TGFB2	MAPK signaling pathway	1
gga-miR-223	ELK4	MAPK signaling pathway	1
gga-miR-223	RASA1	MAPK signaling pathway	1
gga-miR-23b-3p	STK4	MAPK signaling pathway	1
gga-miR-23b-3p	DUSP5	MAPK signaling pathway	1
gga-miR-23b-3p	MAP3K1	MAPK signaling pathway	1
gga-miR-23b-3p	MAP4K4	MAPK signaling pathway	1
gga-miR-23b-3p	MAP3K5	MAPK signaling pathway	1
gga-miR-24-3p	RAP1A	MAPK signaling pathway	1
gga-miR-24-3p	RAP1B	MAPK signaling pathway	1
gga-miR-24-3p	RASA1	MAPK signaling pathway	1
gga-miR-24-3p	DUSP16	MAPK signaling pathway	1
gga-miR-29b-3p	MAP4K4	MAPK signaling pathway	1
gga-miR-29b-3p	AKT3	MAPK signaling pathway	1
gga-miR-29b-3p	EFNA5	MAPK signaling pathway	1
gga-miR-1416-3p	PPP3CA	MAPK signaling pathway	1
gga-miR-1416-5p	AKT3	MAPK signaling pathway	1
gga-miR-1560-3p	CACNA2D3	MAPK signaling pathway	1
gga-miR-1560-3p	AKT3	MAPK signaling pathway	1
gga-miR-21-3p	DUSP5	MAPK signaling pathway	1
gga-miR-21-3p	MET	MAPK signaling pathway	1
gga-miR-21-3p	DUSP10	MAPK signaling pathway	1
gga-miR-21-3p	RAPGEF2	MAPK signaling pathway	1
gga-miR-21-3p	TAOK1	MAPK signaling pathway	1
gga-miR-21-3p	MAP2K4	MAPK signaling pathway	1
gga-miR-21-3p	SOS2	MAPK signaling pathway	1
gga-miR-21-3p	RPS6KA6	MAPK signaling pathway	1
gga-miR-21-3p	FGFR3	MAPK signaling pathway	1
gga-miR-21-3p	TGFBR2	MAPK signaling pathway	1
gga-miR-21-5p	DUSP8	MAPK signaling pathway	1
gga-miR-21-5p	MAP3K1	MAPK signaling pathway	1
gga-miR-26a-3p	MEF2C	MAPK signaling pathway	1
gga-miR-26a-3p	MET	MAPK signaling pathway	1
gga-miR-338-5p	RPS6KA6	MAPK signaling pathway	1
gga-miR-338-5p	INSR	MAPK signaling pathway	1
gga-miR-338-5p	MEF2C	MAPK signaling pathway	1
gga-miR-338-5p	NF1	MAPK signaling pathway	1
gga-miR-338-5p	RAP1B	MAPK signaling pathway	1
gga-miR-338-5p	TAOK1	MAPK signaling pathway	1
gga-miR-338-5p	MAPKAPK5	MAPK signaling pathway	1
gga-miR-338-5p	SOS2	MAPK signaling pathway	1
gga-miR-7460-3p	PPM1B	MAPK signaling pathway	1
gga-miR-7472-5p	NFATC1	MAPK signaling pathway	1
gga-miR-7472-5p	ERBB4	MAPK signaling pathway	1
gga-miR-148a-3p	SOS2	MAPK signaling pathway	1
gga-miR-148a-3p	RPS6KA6	MAPK signaling pathway	1
gga-miR-148a-5p	FGF10	MAPK signaling pathway	1
gga-miR-31-5p	CACNB2	MAPK signaling pathway	1
gga-miR-31-5p	RASA1	MAPK signaling pathway	1
gga-let-7j-3p	CUL3	Ubiquitin mediated proteolysis	1
gga-let-7j-3p	SMURF2	Ubiquitin mediated proteolysis	1
gga-let-7j-3p	UBE3C	Ubiquitin mediated proteolysis	1
gga-miR-106-3p	KLHL9	Ubiquitin mediated proteolysis	1
gga-miR-106-3p	BTRC	Ubiquitin mediated proteolysis	1
gga-miR-106-3p	UBE4B	Ubiquitin mediated proteolysis	1
gga-miR-125b-5p	SMURF1	Ubiquitin mediated proteolysis	1
gga-miR-126-5p	BIRC6	Ubiquitin mediated proteolysis	1
gga-miR-128-3p	UBE2W	Ubiquitin mediated proteolysis	1
gga-miR-128-3p	ITCH	Ubiquitin mediated proteolysis	1
gga-miR-128-3p	UBE2N	Ubiquitin mediated proteolysis	1
gga-miR-15c-5p	UBE4B	Ubiquitin mediated proteolysis	1
gga-miR-15c-5p	BTRC	Ubiquitin mediated proteolysis	1
gga-miR-15c-5p	FBXW7	Ubiquitin mediated proteolysis	1
gga-miR-15c-5p	SMURF1	Ubiquitin mediated proteolysis	1
gga-miR-15c-5p	NEDD4	Ubiquitin mediated proteolysis	1
gga-miR-15c-5p	SIAH1	Ubiquitin mediated proteolysis	1
gga-miR-15c-5p	CUL2	Ubiquitin mediated proteolysis	1
gga-miR-15c-5p	WWP1	Ubiquitin mediated proteolysis	1
gga-miR-15c-5p	SMURF2	Ubiquitin mediated proteolysis	1
gga-miR-16c-5p	NEDD4	Ubiquitin mediated proteolysis	1
gga-miR-16c-5p	UBE4B	Ubiquitin mediated proteolysis	1
gga-miR-16c-5p	FBXW7	Ubiquitin mediated proteolysis	1
gga-miR-16c-5p	WWP1	Ubiquitin mediated proteolysis	1
gga-miR-16c-5p	SIAH1	Ubiquitin mediated proteolysis	1
gga-miR-16c-5p	SMURF2	Ubiquitin mediated proteolysis	1
gga-miR-16c-5p	BTRC	Ubiquitin mediated proteolysis	1
gga-miR-16c-5p	CUL2	Ubiquitin mediated proteolysis	1
gga-miR-16c-5p	SMURF1	Ubiquitin mediated proteolysis	1
gga-miR-18b-5p	NEDD4	Ubiquitin mediated proteolysis	1
gga-miR-18b-5p	MAP3K1	Ubiquitin mediated proteolysis	1
gga-miR-202-5p	UBE2Q2	Ubiquitin mediated proteolysis	1
gga-miR-202-5p	CUL3	Ubiquitin mediated proteolysis	1
gga-miR-218-5p	UBE2H	Ubiquitin mediated proteolysis	1
gga-miR-218-5p	RHOBTB1	Ubiquitin mediated proteolysis	1
gga-miR-363-3p	FBXW7	Ubiquitin mediated proteolysis	1
gga-miR-363-3p	UBE2W	Ubiquitin mediated proteolysis	1
gga-miR-363-3p	SMURF1	Ubiquitin mediated proteolysis	1
gga-miR-363-3p	WWP2	Ubiquitin mediated proteolysis	1
gga-miR-449c-3p	CUL1	Ubiquitin mediated proteolysis	1
gga-miR-449c-3p	UBE2N	Ubiquitin mediated proteolysis	1
gga-miR-449d-3p	SKP1	Ubiquitin mediated proteolysis	1
gga-miR-449d-5p	TRAF6	Ubiquitin mediated proteolysis	1
gga-miR-6700-3p	CDC27	Ubiquitin mediated proteolysis	1
gga-miR-92-3p	FBXW7	Ubiquitin mediated proteolysis	1
gga-miR-92-3p	UBE2W	Ubiquitin mediated proteolysis	1
gga-miR-92-3p	SMURF1	Ubiquitin mediated proteolysis	1
gga-miR-92-3p	WWP2	Ubiquitin mediated proteolysis	1
gga-miR-132b-3p	UBE2I	Ubiquitin mediated proteolysis	1
gga-miR-132b-3p	MAP3K1	Ubiquitin mediated proteolysis	1
gga-miR-1662	UBE2I	Ubiquitin mediated proteolysis	1
gga-miR-193b-3p	SIAH1	Ubiquitin mediated proteolysis	1
gga-miR-223	FBXW7	Ubiquitin mediated proteolysis	1
gga-miR-223	UBE2W	Ubiquitin mediated proteolysis	1
gga-miR-223	SIAH1	Ubiquitin mediated proteolysis	1
gga-miR-23b-3p	UBE2O	Ubiquitin mediated proteolysis	1
gga-miR-23b-3p	UBE2D1	Ubiquitin mediated proteolysis	1
gga-miR-23b-3p	MAP3K1	Ubiquitin mediated proteolysis	1
gga-miR-23b-3p	CBLB	Ubiquitin mediated proteolysis	1
gga-miR-23b-3p	CUL3	Ubiquitin mediated proteolysis	1
gga-miR-23b-3p	SMURF2	Ubiquitin mediated proteolysis	1
gga-miR-24-3p	CDC27	Ubiquitin mediated proteolysis	1
gga-miR-29b-3p	UBE2H	Ubiquitin mediated proteolysis	1
gga-miR-29b-3p	SMURF2	Ubiquitin mediated proteolysis	1
gga-miR-29b-3p	FBXW7	Ubiquitin mediated proteolysis	1
gga-miR-21-3p	UBE2W	Ubiquitin mediated proteolysis	1
gga-miR-21-5p	WWP1	Ubiquitin mediated proteolysis	1
gga-miR-21-5p	UBE2D3	Ubiquitin mediated proteolysis	1
gga-miR-21-5p	MAP3K1	Ubiquitin mediated proteolysis	1
gga-miR-338-5p	CUL2	Ubiquitin mediated proteolysis	1
gga-miR-338-5p	SMURF2	Ubiquitin mediated proteolysis	1
gga-miR-338-5p	ITCH	Ubiquitin mediated proteolysis	1
gga-miR-338-5p	MDM2	Ubiquitin mediated proteolysis	1
gga-miR-7472-5p	UBE3A	Ubiquitin mediated proteolysis	1
gga-miR-7472-5p	UBE2H	Ubiquitin mediated proteolysis	1
gga-miR-7472-5p	UBE2D2	Ubiquitin mediated proteolysis	1
gga-miR-148a-3p	CBLB	Ubiquitin mediated proteolysis	1
gga-miR-148a-3p	UBE2D1	Ubiquitin mediated proteolysis	1
gga-miR-148a-3p	UBE2D3	Ubiquitin mediated proteolysis	1
gga-miR-148a-3p	CUL5	Ubiquitin mediated proteolysis	1
gga-miR-148a-3p	SKP1	Ubiquitin mediated proteolysis	1
gga-miR-148a-3p	UBE2W	Ubiquitin mediated proteolysis	1
gga-miR-148a-3p	UBB	Ubiquitin mediated proteolysis	1
gga-miR-31-5p	RHOBTB1	Ubiquitin mediated proteolysis	1
gga-let-7j-3p	GUCY1A2	Gap junction	1
gga-let-7j-3p	GNAI1	Gap junction	1
gga-miR-106-3p	HTR2C	Gap junction	1
gga-miR-106-3p	PRKCB	Gap junction	1
gga-miR-106-5p	MAP3K2	Gap junction	1
gga-miR-106-5p	ADCY2	Gap junction	1
gga-miR-106-5p	SOS1	Gap junction	1
gga-miR-126-5p	PRKACB	Gap junction	1
gga-miR-126-5p	PRKCA	Gap junction	1
gga-miR-126-5p	GRM1	Gap junction	1
gga-miR-126-5p	PDGFRA	Gap junction	1
gga-miR-15c-5p	SOS2	Gap junction	1
gga-miR-15c-5p	RAF1	Gap junction	1
gga-miR-16c-5p	SOS2	Gap junction	1
gga-miR-16c-5p	RAF1	Gap junction	1
gga-miR-18b-3p	ITPR3	Gap junction	1
gga-miR-203a	GUCY1A2	Gap junction	1
gga-miR-20b-5p	MAP3K2	Gap junction	1
gga-miR-20b-5p	SOS1	Gap junction	1
gga-miR-20b-5p	ADCY2	Gap junction	1
gga-miR-218-5p	GUCY1A2	Gap junction	1
gga-miR-218-5p	PRKG1	Gap junction	1
gga-miR-218-5p	GRM1	Gap junction	1
gga-miR-363-3p	ITPR1	Gap junction	1
gga-miR-363-3p	ADRB1	Gap junction	1
gga-miR-363-3p	PDGFD	Gap junction	1
gga-miR-363-3p	GNAQ	Gap junction	1
gga-miR-449a	PDGFRA	Gap junction	1
gga-miR-449b-5p	PDGFRA	Gap junction	1
gga-miR-449c-5p	PDGFRA	Gap junction	1
gga-miR-449d-3p	PRKACB	Gap junction	1
gga-miR-449d-5p	PDGFRA	Gap junction	1
gga-miR-6700-3p	ADRB1	Gap junction	1
gga-miR-7	PRKCB	Gap junction	1
gga-miR-7	KRAS	Gap junction	1
gga-miR-92-3p	ADRB1	Gap junction	1
gga-miR-92-3p	GNAQ	Gap junction	1
gga-miR-92-3p	ITPR1	Gap junction	1
gga-miR-193b-3p	KRAS	Gap junction	1
gga-miR-23b-3p	TJP1	Gap junction	1
gga-miR-23b-3p	GRM5	Gap junction	1
gga-miR-29b-3p	TUBB2B	Gap junction	1
gga-miR-29b-3p	PRKG1	Gap junction	1
gga-miR-1560-3p	GNAQ	Gap junction	1
gga-miR-21-3p	ITPR3	Gap junction	1
gga-miR-21-3p	SOS2	Gap junction	1
gga-miR-21-3p	TJP1	Gap junction	1
gga-miR-26a-3p	ITPR1	Gap junction	1
gga-miR-26a-3p	GRM5	Gap junction	1
gga-miR-338-5p	SOS2	Gap junction	1
gga-miR-338-5p	HTR2C	Gap junction	1
gga-miR-7472-5p	SRC	Gap junction	1
gga-miR-148a-3p	SOS2	Gap junction	1
gga-let-7j-3p	EEA1	Endocytosis	1
gga-let-7j-3p	CAV2	Endocytosis	1
gga-let-7j-3p	SMURF2	Endocytosis	1
gga-let-7j-3p	KIF5C	Endocytosis	1
gga-let-7j-3p	RAB11FIP3	Endocytosis	1
gga-let-7j-3p	KIF5B	Endocytosis	1
gga-let-7j-3p	DNM1	Endocytosis	1
gga-miR-106-3p	ARFGEF2	Endocytosis	1
gga-miR-106-3p	RAB35	Endocytosis	1
gga-miR-106-5p	LDLRAP1	Endocytosis	1
gga-miR-106-5p	TSG101	Endocytosis	1
gga-miR-106-5p	RAB22A	Endocytosis	1
gga-miR-106-5p	RAB5B	Endocytosis	1
gga-miR-106-5p	RAB11FIP4	Endocytosis	1
gga-miR-106-5p	ZFYVE9	Endocytosis	1
gga-miR-106-5p	AP2B1	Endocytosis	1
gga-miR-106-5p	TGFBR2	Endocytosis	1
gga-miR-125b-5p	SMURF1	Endocytosis	1
gga-miR-126-5p	PDGFRA	Endocytosis	1
gga-miR-126-5p	ARPC1A	Endocytosis	1
gga-miR-128-3p	SNX12	Endocytosis	1
gga-miR-128-3p	SMAP1	Endocytosis	1
gga-miR-128-3p	SPG21	Endocytosis	1
gga-miR-128-3p	ITCH	Endocytosis	1
gga-miR-128-3p	IQSEC1	Endocytosis	1
gga-miR-15c-5p	KIF5C	Endocytosis	1
gga-miR-15c-5p	SMURF1	Endocytosis	1
gga-miR-15c-5p	NEDD4	Endocytosis	1
gga-miR-15c-5p	WWP1	Endocytosis	1
gga-miR-15c-5p	SMURF2	Endocytosis	1
gga-miR-16c-5p	NEDD4	Endocytosis	1
gga-miR-16c-5p	WWP1	Endocytosis	1
gga-miR-16c-5p	SMURF2	Endocytosis	1
gga-miR-16c-5p	KIF5C	Endocytosis	1
gga-miR-16c-5p	SMURF1	Endocytosis	1
gga-miR-18b-5p	NEDD4	Endocytosis	1
gga-miR-202-5p	RAB10	Endocytosis	1
gga-miR-202-5p	TGFBR1	Endocytosis	1
gga-miR-202-5p	TGFBR2	Endocytosis	1
gga-miR-203a	AGAP1	Endocytosis	1
gga-miR-20b-5p	RAB22A	Endocytosis	1
gga-miR-20b-5p	RAB11FIP4	Endocytosis	1
gga-miR-20b-5p	ZFYVE9	Endocytosis	1
gga-miR-20b-5p	TSG101	Endocytosis	1
gga-miR-20b-5p	TGFBR2	Endocytosis	1
gga-miR-20b-5p	AP2B1	Endocytosis	1
gga-miR-20b-5p	RAB5B	Endocytosis	1
gga-miR-20b-5p	LDLRAP1	Endocytosis	1
gga-miR-218-5p	SNX4	Endocytosis	1
gga-miR-218-5p	SH3KBP1	Endocytosis	1
gga-miR-218-5p	AGAP1	Endocytosis	1
gga-miR-218-5p	PSD2	Endocytosis	1
gga-miR-218-5p	RABEP1	Endocytosis	1
gga-miR-218-5p	VPS37A	Endocytosis	1
gga-miR-218-5p	WASL	Endocytosis	1
gga-miR-221-3p	ARF4	Endocytosis	1
gga-miR-2954	PSD3	Endocytosis	1
gga-miR-363-3p	SMURF1	Endocytosis	1
gga-miR-363-3p	IQSEC1	Endocytosis	1
gga-miR-363-3p	ARPC2	Endocytosis	1
gga-miR-363-3p	KIF5B	Endocytosis	1
gga-miR-363-3p	RAB11FIP1	Endocytosis	1
gga-miR-363-3p	CLTC	Endocytosis	1
gga-miR-449a	PDGFRA	Endocytosis	1
gga-miR-449b-5p	PDGFRA	Endocytosis	1
gga-miR-449c-5p	PDGFRA	Endocytosis	1
gga-miR-449d-3p	ARPC2	Endocytosis	1
gga-miR-449d-5p	PDGFRA	Endocytosis	1
gga-miR-449d-5p	EPS15	Endocytosis	1
gga-miR-449d-5p	TRAF6	Endocytosis	1
gga-miR-7	SH3GLB1	Endocytosis	1
gga-miR-92-3p	WASL	Endocytosis	1
gga-miR-92-3p	KIF5B	Endocytosis	1
gga-miR-92-3p	ARPC2	Endocytosis	1
gga-miR-92-3p	SMURF1	Endocytosis	1
gga-miR-132a-3p	ARFGAP3	Endocytosis	1
gga-miR-132a-3p	GRK3	Endocytosis	1
gga-miR-132a-3p	KIF5B	Endocytosis	1
gga-miR-132b-3p	EEA1	Endocytosis	1
gga-miR-23b-3p	SNX5	Endocytosis	1
gga-miR-23b-3p	DNAJC6	Endocytosis	1
gga-miR-23b-3p	CBLB	Endocytosis	1
gga-miR-23b-3p	SMURF2	Endocytosis	1
gga-miR-29b-3p	SMURF2	Endocytosis	1
gga-miR-1560-3p	RAB7A	Endocytosis	1
gga-miR-21-3p	CXCR4	Endocytosis	1
gga-miR-21-3p	AGAP1	Endocytosis	1
gga-miR-21-3p	FGFR3	Endocytosis	1
gga-miR-21-3p	TGFBR2	Endocytosis	1
gga-miR-21-5p	WWP1	Endocytosis	1
gga-miR-338-5p	SMURF2	Endocytosis	1
gga-miR-338-5p	VPS4B	Endocytosis	1
gga-miR-338-5p	ARF4	Endocytosis	1
gga-miR-338-5p	ITCH	Endocytosis	1
gga-miR-338-5p	WIPF3	Endocytosis	1
gga-miR-338-5p	ASAP1	Endocytosis	1
gga-miR-338-5p	MDM2	Endocytosis	1
gga-miR-338-5p	AGAP1	Endocytosis	1
gga-miR-7472-5p	SH3KBP1	Endocytosis	1
gga-miR-7472-5p	PSD2	Endocytosis	1
gga-miR-7472-5p	SRC	Endocytosis	1
gga-miR-148a-3p	CBLB	Endocytosis	1
gga-miR-148a-3p	STAM	Endocytosis	1
gga-miR-148a-3p	ARF4	Endocytosis	1
gga-miR-148a-5p	GRK7	Endocytosis	1
gga-miR-106-3p	PRKAR2A	Insulin signaling Pthway	1
gga-miR-106-3p	PTPN1	Insulin signaling Pthway	1
gga-miR-106-3p	AKT3	Insulin signaling Pthway	1
gga-miR-106-3p	MAPK8	Insulin signaling Pthway	1
gga-miR-106-5p	MKNK2	Insulin signaling Pthway	1
gga-miR-106-5p	PPP1R3B	Insulin signaling Pthway	1
gga-miR-106-5p	AKT3	Insulin signaling Pthway	1
gga-miR-106-5p	SOS1	Insulin signaling Pthway	1
gga-miR-106-5p	PDE3B	Insulin signaling Pthway	1
gga-miR-106-5p	SHC4	Insulin signaling Pthway	1
gga-miR-126-5p	PRKACB	Insulin signaling Pthway	1
gga-miR-128-3p	PPP1CC	Insulin signaling Pthway	1
gga-miR-128-3p	PRKAA2	Insulin signaling Pthway	1
gga-miR-128-3p	CRKL	Insulin signaling Pthway	1
gga-miR-128-3p	MKNK2	Insulin signaling Pthway	1
gga-miR-128-3p	PDE3B	Insulin signaling Pthway	1
gga-miR-128-3p	TSC1	Insulin signaling Pthway	1
gga-miR-128-3p	PDPK1	Insulin signaling Pthway	1
gga-miR-15c-5p	AKT3	Insulin signaling Pthway	1
gga-miR-15c-5p	SOS2	Insulin signaling Pthway	1
gga-miR-15c-5p	PRKAR2A	Insulin signaling Pthway	1
gga-miR-15c-5p	PIK3R1	Insulin signaling Pthway	1
gga-miR-15c-5p	PDPK1	Insulin signaling Pthway	1
gga-miR-15c-5p	INSR	Insulin signaling Pthway	1
gga-miR-15c-5p	RAF1	Insulin signaling Pthway	1
gga-miR-16c-5p	PDPK1	Insulin signaling Pthway	1
gga-miR-16c-5p	PRKAR2A	Insulin signaling Pthway	1
gga-miR-16c-5p	AKT3	Insulin signaling Pthway	1
gga-miR-16c-5p	SOS2	Insulin signaling Pthway	1
gga-miR-16c-5p	PIK3R1	Insulin signaling Pthway	1
gga-miR-16c-5p	MAPK8	Insulin signaling Pthway	1
gga-miR-16c-5p	RAF1	Insulin signaling Pthway	1
gga-miR-16c-5p	INSR	Insulin signaling Pthway	1
gga-miR-18b-3p	RPS6KB1	Insulin signaling Pthway	1
gga-miR-203a	RAPGEF1	Insulin signaling Pthway	1
gga-miR-203a	PTPN1	Insulin signaling Pthway	1
gga-miR-203a	EIF4E	Insulin signaling Pthway	1
gga-miR-20b-5p	PDE3B	Insulin signaling Pthway	1
gga-miR-20b-5p	SOS1	Insulin signaling Pthway	1
gga-miR-20b-5p	PPP1R3B	Insulin signaling Pthway	1
gga-miR-20b-5p	MKNK2	Insulin signaling Pthway	1
gga-miR-20b-5p	AKT3	Insulin signaling Pthway	1
gga-miR-20b-5p	SHC4	Insulin signaling Pthway	1
gga-miR-218-5p	SHC4	Insulin signaling Pthway	1
gga-miR-221-3p	PIK3R1	Insulin signaling Pthway	1
gga-miR-2954	CRKL	Insulin signaling Pthway	1
gga-miR-363-3p	PIK3CD	Insulin signaling Pthway	1
gga-miR-363-3p	TSC1	Insulin signaling Pthway	1
gga-miR-363-3p	PRKAR2B	Insulin signaling Pthway	1
gga-miR-363-3p	PIK3R3	Insulin signaling Pthway	1
gga-miR-449c-3p	RAPGEF1	Insulin signaling Pthway	1
gga-miR-449c-3p	PIK3R3	Insulin signaling Pthway	1
gga-miR-449d-3p	PRKACB	Insulin signaling Pthway	1
gga-miR-449d-5p	PYGB	Insulin signaling Pthway	1
gga-miR-6604-5p	SREBF1	Insulin signaling Pthway	1
gga-miR-7	KRAS	Insulin signaling Pthway	1
gga-miR-92-3p	TSC1	Insulin signaling Pthway	1
gga-miR-92-3p	PRKAR2B	Insulin signaling Pthway	1
gga-miR-92-3p	PIK3R3	Insulin signaling Pthway	1
gga-miR-92-3p	PIK3CB	Insulin signaling Pthway	1
gga-miR-132a-3p	PPP1R3D	Insulin signaling Pthway	1
gga-miR-132b-3p	PRKAA2	Insulin signaling Pthway	1
gga-miR-132b-3p	CRKL	Insulin signaling Pthway	1
gga-miR-132b-3p	PPP1R3B	Insulin signaling Pthway	1
gga-miR-1662	PPP1CB	Insulin signaling Pthway	1
gga-miR-193b-3p	KRAS	Insulin signaling Pthway	1
gga-miR-223	RPS6KB1	Insulin signaling Pthway	1
gga-miR-223	TSC1	Insulin signaling Pthway	1
gga-miR-23b-3p	PIK3R3	Insulin signaling Pthway	1
gga-miR-23b-3p	PDPK1	Insulin signaling Pthway	1
gga-miR-23b-3p	PPP1R3B	Insulin signaling Pthway	1
gga-miR-23b-3p	CBLB	Insulin signaling Pthway	1
gga-miR-29b-3p	AKT3	Insulin signaling Pthway	1
gga-miR-29b-3p	PIK3R1	Insulin signaling Pthway	1
gga-miR-1416-5p	AKT3	Insulin signaling Pthway	1
gga-miR-1560-3p	AKT3	Insulin signaling Pthway	1
gga-miR-21-3p	PRKAR2A	Insulin signaling Pthway	1
gga-miR-21-3p	SOS2	Insulin signaling Pthway	1
gga-miR-338-5p	INSR	Insulin signaling Pthway	1
gga-miR-338-5p	IRS4	Insulin signaling Pthway	1
gga-miR-338-5p	LOC107051846	Insulin signaling Pthway	1
gga-miR-338-5p	SOCS4	Insulin signaling Pthway	1
gga-miR-338-5p	SOS2	Insulin signaling Pthway	1
gga-miR-7472-5p	SHC4	Insulin signaling Pthway	1
gga-miR-148a-3p	SOS2	Insulin signaling Pthway	1
gga-miR-148a-3p	CBLB	Insulin signaling Pthway	1
gga-miR-148a-3p	PRKAG2	Insulin signaling Pthway	1
gga-miR-148a-3p	PPP1CB	Insulin signaling Pthway	1
gga-miR-148a-5p	PPARGC1A	Insulin signaling Pthway	1
gga-miR-31-5p	PRKAR2A	Insulin signaling Pthway	1
gga-let-7j-3p	MAP2K4	ErbB signaling pathway	1
gga-miR-106-3p	PRKCB	ErbB signaling pathway	1
gga-miR-106-3p	AKT3	ErbB signaling pathway	1
gga-miR-106-3p	MAPK8	ErbB signaling pathway	1
gga-miR-106-5p	AKT3	ErbB signaling pathway	1
gga-miR-106-5p	SOS1	ErbB signaling pathway	1
gga-miR-106-5p	GAB1	ErbB signaling pathway	1
gga-miR-106-5p	SHC4	ErbB signaling pathway	1
gga-miR-126-5p	PRKCA	ErbB signaling pathway	1
gga-miR-128-3p	CRKL	ErbB signaling pathway	1
gga-miR-128-3p	GAB1	ErbB signaling pathway	1
gga-miR-128-3p	ABL2	ErbB signaling pathway	1
gga-miR-15c-5p	AKT3	ErbB signaling pathway	1
gga-miR-15c-5p	SOS2	ErbB signaling pathway	1
gga-miR-15c-5p	ABL2	ErbB signaling pathway	1
gga-miR-15c-5p	PIK3R1	ErbB signaling pathway	1
gga-miR-15c-5p	RAF1	ErbB signaling pathway	1
gga-miR-16c-5p	AKT3	ErbB signaling pathway	1
gga-miR-16c-5p	SOS2	ErbB signaling pathway	1
gga-miR-16c-5p	PIK3R1	ErbB signaling pathway	1
gga-miR-16c-5p	MAPK8	ErbB signaling pathway	1
gga-miR-16c-5p	RAF1	ErbB signaling pathway	1
gga-miR-16c-5p	ABL2	ErbB signaling pathway	1
gga-miR-18b-3p	RPS6KB1	ErbB signaling pathway	1
gga-miR-20b-5p	SOS1	ErbB signaling pathway	1
gga-miR-20b-5p	GAB1	ErbB signaling pathway	1
gga-miR-20b-5p	AKT3	ErbB signaling pathway	1
gga-miR-20b-5p	SHC4	ErbB signaling pathway	1
gga-miR-218-5p	SHC4	ErbB signaling pathway	1
gga-miR-221-3p	CDKN1B	ErbB signaling pathway	1
gga-miR-221-3p	PIK3R1	ErbB signaling pathway	1
gga-miR-221-3p	ERBB4	ErbB signaling pathway	1
gga-miR-2954	CRKL	ErbB signaling pathway	1
gga-miR-363-3p	MAP2K4	ErbB signaling pathway	1
gga-miR-363-3p	PIK3CD	ErbB signaling pathway	1
gga-miR-363-3p	PIK3R3	ErbB signaling pathway	1
gga-miR-449c-3p	PIK3R3	ErbB signaling pathway	1
gga-miR-6678-3p	PAK3	ErbB signaling pathway	1
gga-miR-6700-5p	PAK2	ErbB signaling pathway	1
gga-miR-7	PRKCB	ErbB signaling pathway	1
gga-miR-7	KRAS	ErbB signaling pathway	1
gga-miR-7	CAMK2D	ErbB signaling pathway	1
gga-miR-92-3p	MAP2K4	ErbB signaling pathway	1
gga-miR-92-3p	PIK3R3	ErbB signaling pathway	1
gga-miR-92-3p	PIK3CB	ErbB signaling pathway	1
gga-miR-132b-3p	CRKL	ErbB signaling pathway	1
gga-miR-132b-3p	PAK2	ErbB signaling pathway	1
gga-miR-193b-3p	KRAS	ErbB signaling pathway	1
gga-miR-223	RPS6KB1	ErbB signaling pathway	1
gga-miR-23b-3p	PIK3R3	ErbB signaling pathway	1
gga-miR-23b-3p	CBLB	ErbB signaling pathway	1
gga-miR-29b-3p	AKT3	ErbB signaling pathway	1
gga-miR-29b-3p	PIK3R1	ErbB signaling pathway	1
gga-miR-1416-5p	AKT3	ErbB signaling pathway	1
gga-miR-1560-3p	AKT3	ErbB signaling pathway	1
gga-miR-21-3p	MAP2K4	ErbB signaling pathway	1
gga-miR-21-3p	SOS2	ErbB signaling pathway	1
gga-miR-338-5p	SOS2	ErbB signaling pathway	1
gga-miR-7472-5p	ERBB4	ErbB signaling pathway	1
gga-miR-7472-5p	SRC	ErbB signaling pathway	1
gga-miR-7472-5p	SHC4	ErbB signaling pathway	1
gga-miR-148a-3p	SOS2	ErbB signaling pathway	1
gga-miR-148a-3p	CBLB	ErbB signaling pathway	1
gga-miR-31-5p	CAMK2D	ErbB signaling pathway	1
gga-let-7j-3p	USP7	FoxO signaling pathway	1
gga-let-7j-3p	BCL6	FoxO signaling pathway	1
gga-miR-106-3p	SGK3	FoxO signaling pathway	1
gga-miR-106-3p	AKT3	FoxO signaling pathway	1
gga-miR-106-3p	MAPK8	FoxO signaling pathway	1
gga-miR-106-5p	MAPK1	FoxO signaling pathway	1
gga-miR-106-5p	AKT3	FoxO signaling pathway	1
gga-miR-106-5p	SOS1	FoxO signaling pathway	1
gga-miR-106-5p	TGFBR2	FoxO signaling pathway	1
gga-miR-126-3p	PLK2	FoxO signaling pathway	1
gga-miR-126-5p	GRM1	FoxO signaling pathway	1
gga-miR-128-3p	PLK2	FoxO signaling pathway	1
gga-miR-128-3p	MAPK14	FoxO signaling pathway	1
gga-miR-128-3p	PRKAA2	FoxO signaling pathway	1
gga-miR-128-3p	PDPK1	FoxO signaling pathway	1
gga-miR-15c-5p	AKT3	FoxO signaling pathway	1
gga-miR-15c-5p	SOS2	FoxO signaling pathway	1
gga-miR-15c-5p	CCND2	FoxO signaling pathway	1
gga-miR-15c-5p	SGK1	FoxO signaling pathway	1
gga-miR-15c-5p	PIK3R1	FoxO signaling pathway	1
gga-miR-15c-5p	PDPK1	FoxO signaling pathway	1
gga-miR-15c-5p	INSR	FoxO signaling pathway	1
gga-miR-15c-5p	RAF1	FoxO signaling pathway	1
gga-miR-16c-5p	PDPK1	FoxO signaling pathway	1
gga-miR-16c-5p	SGK1	FoxO signaling pathway	1
gga-miR-16c-5p	AKT3	FoxO signaling pathway	1
gga-miR-16c-5p	SOS2	FoxO signaling pathway	1
gga-miR-16c-5p	PIK3R1	FoxO signaling pathway	1
gga-miR-16c-5p	MAPK8	FoxO signaling pathway	1
gga-miR-16c-5p	RAF1	FoxO signaling pathway	1
gga-miR-16c-5p	INSR	FoxO signaling pathway	1
gga-miR-16c-5p	CCND2	FoxO signaling pathway	1
gga-miR-202-5p	TGFBR1	FoxO signaling pathway	1
gga-miR-202-5p	TGFBR2	FoxO signaling pathway	1
gga-miR-203a	TGFB2	FoxO signaling pathway	1
gga-miR-203a	NLK	FoxO signaling pathway	1
gga-miR-20b-5p	SOS1	FoxO signaling pathway	1
gga-miR-20b-5p	TGFBR2	FoxO signaling pathway	1
gga-miR-20b-5p	MAPK1	FoxO signaling pathway	1
gga-miR-20b-5p	AKT3	FoxO signaling pathway	1
gga-miR-218-5p	GRM1	FoxO signaling pathway	1
gga-miR-221-3p	CDKN1B	FoxO signaling pathway	1
gga-miR-221-3p	PIK3R1	FoxO signaling pathway	1
gga-miR-2954	PLK2	FoxO signaling pathway	1
gga-miR-363-3p	PTEN	FoxO signaling pathway	1
gga-miR-363-3p	PIK3CD	FoxO signaling pathway	1
gga-miR-363-3p	PIK3R3	FoxO signaling pathway	1
gga-miR-449c-3p	PIK3R3	FoxO signaling pathway	1
gga-miR-7	KRAS	FoxO signaling pathway	1
gga-miR-92-3p	PTEN	FoxO signaling pathway	1
gga-miR-92-3p	PIK3R3	FoxO signaling pathway	1
gga-miR-92-3p	PIK3CB	FoxO signaling pathway	1
gga-miR-132a-3p	MAPK1	FoxO signaling pathway	1
gga-miR-132a-3p	EP300	FoxO signaling pathway	1
gga-miR-132a-3p	GABARAPL2	FoxO signaling pathway	1
gga-miR-132a-3p	SGK3	FoxO signaling pathway	1
gga-miR-132a-3p	FOXO3	FoxO signaling pathway	1
gga-miR-132b-3p	PRKAA2	FoxO signaling pathway	1
gga-miR-193b-3p	KRAS	FoxO signaling pathway	1
gga-miR-193b-3p	TGFB2	FoxO signaling pathway	1
gga-miR-223	FOXO3	FoxO signaling pathway	1
gga-miR-23b-3p	STK4	FoxO signaling pathway	1
gga-miR-23b-3p	PIK3R3	FoxO signaling pathway	1
gga-miR-23b-3p	PDPK1	FoxO signaling pathway	1
gga-miR-29b-3p	AKT3	FoxO signaling pathway	1
gga-miR-29b-3p	PIK3R1	FoxO signaling pathway	1
gga-miR-29b-3p	SGK1	FoxO signaling pathway	1
gga-miR-29b-3p	PTEN	FoxO signaling pathway	1
gga-miR-1416-5p	AKT3	FoxO signaling pathway	1
gga-miR-1560-3p	AKT3	FoxO signaling pathway	1
gga-miR-21-3p	EP300	FoxO signaling pathway	1
gga-miR-21-3p	HOMER1	FoxO signaling pathway	1
gga-miR-21-3p	SOS2	FoxO signaling pathway	1
gga-miR-21-3p	TGFBR2	FoxO signaling pathway	1
gga-miR-338-5p	INSR	FoxO signaling pathway	1
gga-miR-338-5p	IRS4	FoxO signaling pathway	1
gga-miR-338-5p	MAPK1	FoxO signaling pathway	1
gga-miR-338-5p	IRS2	FoxO signaling pathway	1
gga-miR-338-5p	SOS2	FoxO signaling pathway	1
gga-miR-338-5p	MDM2	FoxO signaling pathway	1
gga-miR-148a-3p	SOS2	FoxO signaling pathway	1
gga-miR-148a-3p	PRKAG2	FoxO signaling pathway	1
gga-miR-148a-3p	HOMER1	FoxO signaling pathway	1
gga-miR-148a-3p	PTEN	FoxO signaling pathway	1
gga-miR-148a-3p	S1PR1	FoxO signaling pathway	1
gga-miR-31-5p	HOMER1	FoxO signaling pathway	1
gga-let-7j-3p	NCKAP1	Regulation of actin cytoskeleton	1
gga-let-7j-3p	VCL	Regulation of actin cytoskeleton	1
gga-miR-106-3p	ROCK1	Regulation of actin cytoskeleton	1
gga-miR-106-3p	AKT3	Regulation of actin cytoskeleton	1
gga-miR-106-5p	CHRM2	Regulation of actin cytoskeleton	1
gga-miR-106-5p	MAPK1	Regulation of actin cytoskeleton	1
gga-miR-106-5p	AKT3	Regulation of actin cytoskeleton	1
gga-miR-106-5p	SOS1	Regulation of actin cytoskeleton	1
gga-miR-106-5p	ITGB8	Regulation of actin cytoskeleton	1
gga-miR-106-5p	WASF1	Regulation of actin cytoskeleton	1
gga-miR-106-5p	CFL2	Regulation of actin cytoskeleton	1
gga-miR-106-5p	TIAM1	Regulation of actin cytoskeleton	1
gga-miR-106-5p	SSH1	Regulation of actin cytoskeleton	1
gga-miR-125b-5p	ITGA8	Regulation of actin cytoskeleton	1
gga-miR-126-5p	ITGB6	Regulation of actin cytoskeleton	1
gga-miR-126-5p	FGF7	Regulation of actin cytoskeleton	1
gga-miR-126-5p	PDGFRA	Regulation of actin cytoskeleton	1
gga-miR-126-5p	ITGB8	Regulation of actin cytoskeleton	1
gga-miR-126-5p	ARPC1A	Regulation of actin cytoskeleton	1
gga-miR-128-3p	PPP1CC	Regulation of actin cytoskeleton	1
gga-miR-128-3p	CRKL	Regulation of actin cytoskeleton	1
gga-miR-128-3p	PIP4K2A	Regulation of actin cytoskeleton	1
gga-miR-15c-5p	FGF7	Regulation of actin cytoskeleton	1
gga-miR-15c-5p	AKT3	Regulation of actin cytoskeleton	1
gga-miR-15c-5p	SOS2	Regulation of actin cytoskeleton	1
gga-miR-15c-5p	PIK3R1	Regulation of actin cytoskeleton	1
gga-miR-15c-5p	RAF1	Regulation of actin cytoskeleton	1
gga-miR-16c-5p	FGF7	Regulation of actin cytoskeleton	1
gga-miR-16c-5p	AKT3	Regulation of actin cytoskeleton	1
gga-miR-16c-5p	SOS2	Regulation of actin cytoskeleton	1
gga-miR-16c-5p	PIK3R1	Regulation of actin cytoskeleton	1
gga-miR-16c-5p	RAF1	Regulation of actin cytoskeleton	1
gga-miR-18b-3p	ROCK1	Regulation of actin cytoskeleton	1
gga-miR-202-5p	ENAH	Regulation of actin cytoskeleton	1
gga-miR-203a	PPP1R12A	Regulation of actin cytoskeleton	1
gga-miR-203a	APC	Regulation of actin cytoskeleton	1
gga-miR-20b-5p	CHRM2	Regulation of actin cytoskeleton	1
gga-miR-20b-5p	SSH1	Regulation of actin cytoskeleton	1
gga-miR-20b-5p	TIAM1	Regulation of actin cytoskeleton	1
gga-miR-20b-5p	SOS1	Regulation of actin cytoskeleton	1
gga-miR-20b-5p	CFL2	Regulation of actin cytoskeleton	1
gga-miR-20b-5p	ITGB8	Regulation of actin cytoskeleton	1
gga-miR-20b-5p	MAPK1	Regulation of actin cytoskeleton	1
gga-miR-20b-5p	AKT3	Regulation of actin cytoskeleton	1
gga-miR-218-5p	ARHGEF12	Regulation of actin cytoskeleton	1
gga-miR-218-5p	WASL	Regulation of actin cytoskeleton	1
gga-miR-221-3p	PIK3R1	Regulation of actin cytoskeleton	1
gga-miR-221-3p	ARHGEF7	Regulation of actin cytoskeleton	1
gga-miR-2954	CRKL	Regulation of actin cytoskeleton	1
gga-miR-363-3p	ITGA8	Regulation of actin cytoskeleton	1
gga-miR-363-3p	IQGAP2	Regulation of actin cytoskeleton	1
gga-miR-363-3p	PPP1R12A	Regulation of actin cytoskeleton	1
gga-miR-363-3p	CHRM2	Regulation of actin cytoskeleton	1
gga-miR-363-3p	PIK3CD	Regulation of actin cytoskeleton	1
gga-miR-363-3p	ITGA6	Regulation of actin cytoskeleton	1
gga-miR-363-3p	ARPC2	Regulation of actin cytoskeleton	1
gga-miR-363-3p	MYH9	Regulation of actin cytoskeleton	1
gga-miR-363-3p	GSN	Regulation of actin cytoskeleton	1
gga-miR-363-3p	PIK3R3	Regulation of actin cytoskeleton	1
gga-miR-363-3p	PDGFD	Regulation of actin cytoskeleton	1
gga-miR-449a	PDGFRA	Regulation of actin cytoskeleton	1
gga-miR-449a	WASF1	Regulation of actin cytoskeleton	1
gga-miR-449b-5p	PDGFRA	Regulation of actin cytoskeleton	1
gga-miR-449b-5p	WASF1	Regulation of actin cytoskeleton	1
gga-miR-449c-3p	PIK3R3	Regulation of actin cytoskeleton	1
gga-miR-449c-5p	PDGFRA	Regulation of actin cytoskeleton	1
gga-miR-449c-5p	WASF1	Regulation of actin cytoskeleton	1
gga-miR-449d-3p	ARPC2	Regulation of actin cytoskeleton	1
gga-miR-449d-5p	WASF1	Regulation of actin cytoskeleton	1
gga-miR-449d-5p	PDGFRA	Regulation of actin cytoskeleton	1
gga-miR-449d-5p	ITGA8	Regulation of actin cytoskeleton	1
gga-miR-6678-3p	PAK3	Regulation of actin cytoskeleton	1
gga-miR-6700-5p	PAK2	Regulation of actin cytoskeleton	1
gga-miR-6700-5p	ENAH	Regulation of actin cytoskeleton	1
gga-miR-7	KRAS	Regulation of actin cytoskeleton	1
gga-miR-7	ITGA9	Regulation of actin cytoskeleton	1
gga-miR-7	VCL	Regulation of actin cytoskeleton	1
gga-miR-7	RRAS2	Regulation of actin cytoskeleton	1
gga-miR-92-3p	WASL	Regulation of actin cytoskeleton	1
gga-miR-92-3p	PPP1R12A	Regulation of actin cytoskeleton	1
gga-miR-92-3p	CHRM2	Regulation of actin cytoskeleton	1
gga-miR-92-3p	ITGA8	Regulation of actin cytoskeleton	1
gga-miR-92-3p	ARPC2	Regulation of actin cytoskeleton	1
gga-miR-92-3p	IQGAP2	Regulation of actin cytoskeleton	1
gga-miR-92-3p	MYH9	Regulation of actin cytoskeleton	1
gga-miR-92-3p	PIK3R3	Regulation of actin cytoskeleton	1
gga-miR-92-3p	PIK3CB	Regulation of actin cytoskeleton	1
gga-miR-132a-3p	MAPK1	Regulation of actin cytoskeleton	1
gga-miR-132a-3p	CFL2	Regulation of actin cytoskeleton	1
gga-miR-132a-3p	ACTG1	Regulation of actin cytoskeleton	1
gga-miR-132b-3p	RRAS2	Regulation of actin cytoskeleton	1
gga-miR-132b-3p	CRKL	Regulation of actin cytoskeleton	1
gga-miR-132b-3p	PAK2	Regulation of actin cytoskeleton	1
gga-miR-1662	PPP1CB	Regulation of actin cytoskeleton	1
gga-miR-193b-3p	KRAS	Regulation of actin cytoskeleton	1
gga-miR-223	MYH10	Regulation of actin cytoskeleton	1
gga-miR-223	RRAS2	Regulation of actin cytoskeleton	1
gga-miR-23b-3p	CFL2	Regulation of actin cytoskeleton	1
gga-miR-23b-3p	PIK3R3	Regulation of actin cytoskeleton	1
gga-miR-23b-3p	CXCL12	Regulation of actin cytoskeleton	1
gga-miR-23b-3p	PPP1R12A	Regulation of actin cytoskeleton	1
gga-miR-29b-3p	AKT3	Regulation of actin cytoskeleton	1
gga-miR-29b-3p	PIK3R1	Regulation of actin cytoskeleton	1
gga-miR-1416-5p	AKT3	Regulation of actin cytoskeleton	1
gga-miR-1560-3p	APC	Regulation of actin cytoskeleton	1
gga-miR-1560-3p	RRAS2	Regulation of actin cytoskeleton	1
gga-miR-1560-3p	AKT3	Regulation of actin cytoskeleton	1
gga-miR-21-3p	CXCR4	Regulation of actin cytoskeleton	1
gga-miR-21-3p	SOS2	Regulation of actin cytoskeleton	1
gga-miR-21-3p	FGFR3	Regulation of actin cytoskeleton	1
gga-miR-26a-3p	TMSB4X	Regulation of actin cytoskeleton	1
gga-miR-338-5p	CXCL12	Regulation of actin cytoskeleton	1
gga-miR-338-5p	MAPK1	Regulation of actin cytoskeleton	1
gga-miR-338-5p	SSH1	Regulation of actin cytoskeleton	1
gga-miR-338-5p	SOS2	Regulation of actin cytoskeleton	1
gga-miR-7472-5p	SRC	Regulation of actin cytoskeleton	1
gga-miR-148a-3p	SOS2	Regulation of actin cytoskeleton	1
gga-miR-148a-3p	TMSB4X	Regulation of actin cytoskeleton	1
gga-miR-148a-3p	ITGAV	Regulation of actin cytoskeleton	1
gga-miR-148a-3p	ROCK1	Regulation of actin cytoskeleton	1
gga-miR-148a-3p	PPP1CB	Regulation of actin cytoskeleton	1
gga-miR-148a-3p	PPP1R12A	Regulation of actin cytoskeleton	1
gga-miR-148a-5p	FGF10	Regulation of actin cytoskeleton	1
gga-let-7j-3p	CUL3	Hedgehog signaling pathway	1
gga-let-7j-3p	HHIP	Hedgehog signaling pathway	1
gga-let-7j-3p	PTCH1	Hedgehog signaling pathway	1
gga-let-7j-3p	SMURF2	Hedgehog signaling pathway	1
gga-let-7j-3p	KIF3A	Hedgehog signaling pathway	1
gga-miR-106-3p	BTRC	Hedgehog signaling pathway	1
gga-miR-106-5p	SPOPL	Hedgehog signaling pathway	1
gga-miR-125b-5p	SMURF1	Hedgehog signaling pathway	1
gga-miR-126-5p	PRKACB	Hedgehog signaling pathway	1
gga-miR-15c-5p	BTRC	Hedgehog signaling pathway	1
gga-miR-15c-5p	SMURF1	Hedgehog signaling pathway	1
gga-miR-15c-5p	CCND2	Hedgehog signaling pathway	1
gga-miR-15c-5p	SMURF2	Hedgehog signaling pathway	1
gga-miR-16c-5p	SMURF2	Hedgehog signaling pathway	1
gga-miR-16c-5p	BTRC	Hedgehog signaling pathway	1
gga-miR-16c-5p	CCND2	Hedgehog signaling pathway	1
gga-miR-16c-5p	SMURF1	Hedgehog signaling pathway	1
gga-miR-202-5p	CUL3	Hedgehog signaling pathway	1
gga-miR-20b-5p	SPOPL	Hedgehog signaling pathway	1
gga-miR-363-3p	SMURF1	Hedgehog signaling pathway	1
gga-miR-449a	GAS1	Hedgehog signaling pathway	1
gga-miR-449c-3p	CUL1	Hedgehog signaling pathway	1
gga-miR-449c-5p	GAS1	Hedgehog signaling pathway	1
gga-miR-449d-3p	SCUBE2	Hedgehog signaling pathway	1
gga-miR-449d-3p	PRKACB	Hedgehog signaling pathway	1
gga-miR-449d-5p	EFCAB7	Hedgehog signaling pathway	1
gga-miR-7	GLI3	Hedgehog signaling pathway	1
gga-miR-92-3p	SMURF1	Hedgehog signaling pathway	1
gga-miR-132a-3p	HHIP	Hedgehog signaling pathway	1
gga-miR-132a-3p	GRK3	Hedgehog signaling pathway	1
gga-miR-132b-3p	LRP2	Hedgehog signaling pathway	1
gga-miR-23b-3p	SPOPL	Hedgehog signaling pathway	1
gga-miR-23b-3p	CUL3	Hedgehog signaling pathway	1
gga-miR-23b-3p	SMURF2	Hedgehog signaling pathway	1
gga-miR-29b-3p	SMURF2	Hedgehog signaling pathway	1
gga-miR-21-3p	CDON	Hedgehog signaling pathway	1
gga-miR-338-5p	PTCH1	Hedgehog signaling pathway	1
gga-miR-338-5p	LRP2	Hedgehog signaling pathway	1
gga-miR-338-5p	SMURF2	Hedgehog signaling pathway	1
gga-miR-338-5p	IQCE	Hedgehog signaling pathway	1
gga-miR-148a-3p	LRP2	Hedgehog signaling pathway	1
gga-miR-148a-5p	CSNK1A1L	Hedgehog signaling pathway	1
